# Supplementary material for: Healthcare costs related to adverse events in hepatocellular carcinoma treatment: A retrospective observational claims study
Source: Cancer Rep (Hoboken). 2021 Sep 7;5(5):e1504. doi: 10.1002/cnr2.1504 (PMC9124510; doi:10.1002/cnr2.1504)
Supplement: Supplementary file 1 — Appendix 1. Supporting Information. [file CNR2-5-e1504-s003.xlsx]

## Sheet: allchemo NDCHCPCS
Code	Code Type	Medication Category	Label	Description	LOT Name	NUM	Combine with Category	Route
C9131	HCPCS	Monoclonal antibodies, chemotherapeutic	Injection, ado-trastuzumab emtansin	ADO-TRASTUZUMAB EMTANSINE	ado-trastuzumab	4	MED	INJECTION
J9354	HCPCS	Monoclonal antibodies, chemotherapeutic	Injection, ado-trastuzumab emtansin	ADO-TRASTUZUMAB EMTANSINE	ado-trastuzumab	4	MED	INJECTION
J9015	HCPCS	Biological response modifiers, chemotherapeutic	Injection, aldesleukin, per single	ALDESLEUKIN	aldesleukin	6	MED	INJECTION
C9110	HCPCS	Monoclonal antibodies, chemotherapeutic	Almetuzumab	ALEMTUZUMAB (CAMPATH)	alemtuzumab	8	MED
J9010	HCPCS	Monoclonal antibodies, chemotherapeutic	Injection, alemtuzumab, 10 mg	ALEMTUZUMAB (CAMPATH)	alemtuzumab	8	MED	INJECTION
S0087	HCPCS	Monoclonal antibodies, chemotherapeutic	Inj, alemtuzumab	ALEMTUZUMAB (CAMPATH)	alemtuzumab	8	MED	INJECTION
J9017	HCPCS	Antineoplastics, miscellaneous	Injection, arsenic trioxide, 1 mg	ARSENIC TRIOXIDE	arsenic	12	MED	INJECTION
C9289	HCPCS	Enzymes, chemotherapeutic	Injection, asparaginase Erwinia chr	ASPARAGINASE	asparaginase	13	MED	INJECTION
J9019	HCPCS	Enzymes, chemotherapeutic	Injection, asparaginase (Erwinaze),	ASPARAGINASE	asparaginase	13	MED	INJECTION
J9020	HCPCS	Enzymes, chemotherapeutic	Injection, asparaginase, not otherw	ASPARAGINASE	asparaginase	13	MED	INJECTION
C9483	HCPCS	Monoclonal antibodies, chemotherapeutic	Injection, atezolizumab, 10 mg	ATEZOLIZUMAB	atezolizumab	14	MED	INJECTION
J9022	HCPCS	Monoclonal antibodies, chemotherapeutic	Injection, atezolizumab, 10 mg	ATEZOLIZUMAB	atezolizumab	14	MED	INJECTION
C9491	HCPCS	Monoclonal antibodies, chemotherapeutic	Injection, avelumab, 10 mg	AVELUMAB	avelumab	15	MED	INJECTION
J9023	HCPCS	Monoclonal antibodies, chemotherapeutic	Injection, avelumab, 10 mg	AVELUMAB	avelumab	15	MED	INJECTION
Q2041	HCPCS	Immunotherapy, chemotherapeutic	Axicabtagene ciloleucel, up to 200	AXICABTAGENE CILOLEUCEL	axicabtagene ciloleucel	16	MED
C9218	HCPCS	Antimetabolites	Injection, azacitidine, per 1 mg	AZACITIDINE	azacitidine	18	MED	INJECTION
J9025	HCPCS	Antimetabolites	Injection, azacitidine, 1 mg	AZACITIDINE	azacitidine	18	MED	INJECTION
S0168	HCPCS	Antimetabolites	Injection, azacitidine, 100 mg	AZACITIDINE	azacitidine	18	MED	INJECTION
C9416	HCPCS	Vaccines, chemotherapeutic	Bcg (intravesical) per instillation	BACILLUS OF CALMETTE & GUERIN (BCG) VACCINE, USED AS ANTINEOPLASTIC	BCG	19	MED
J9031	HCPCS	Vaccines, chemotherapeutic	BCG (intravesical) per instillation	BACILLUS OF CALMETTE & GUERIN (BCG) VACCINE, USED AS ANTINEOPLASTIC	BCG	19	MED
C9442	HCPCS	Histone deacetylase inhibitors	Injection, belinostat, 10 mg	BELINOSTAT	belinostat	20	MED	INJECTION
J9032	HCPCS	Histone deacetylase inhibitors	Injection, belinostat, 10 mg	BELINOSTAT	belinostat	20	MED	INJECTION
C9243	HCPCS	Alkylating agents, nitrogen mustards	Injection bendamustine hcl 1 mg	BENDAMUSTINE HYDROCHLORIDE	bendamustine	21	MED	INJECTION
J9033	HCPCS	Alkylating agents, nitrogen mustards	Injection, bendamustine HCl, 1 mg	BENDAMUSTINE HYDROCHLORIDE	bendamustine	21	MED	INJECTION
J9034	HCPCS	Alkylating agents, nitrogen mustards	Injection, bendamustine HCl (Bendek	BENDAMUSTINE HYDROCHLORIDE	bendamustine	21	MED	INJECTION
C9214	HCPCS	Monoclonal antibodies, chemotherapeutic	Injection, bevacizumab, per 10 mg	BEVACIZUMAB	bevacizumab	22	MED	INJECTION
J9035	HCPCS	Monoclonal antibodies, chemotherapeutic	Injection, bevacizumab, 10 mg	BEVACIZUMAB	bevacizumab	22	MED	INJECTION
S0116	HCPCS	Monoclonal antibodies, chemotherapeutic	Bevacizumab 100 mg	BEVACIZUMAB	bevacizumab	22	MED
Q5107	HCPCS	Monoclonal antibodies, chemotherapeutic	Injection, bevacizumab-awwb, biosim	BEVACIZUMAB-AWWB	Bevacizumab-awwb	214	MED
C9417	HCPCS	Antineoplastic antibiotics, miscellaneous	Bleomycin sulfate, 15 units, brand	BLEOMYCIN SULFATE	bleomycin	25	MED
J9040	HCPCS	Antineoplastic antibiotics, miscellaneous	Injection, bleomycin sulfate, 15 un	BLEOMYCIN SULFATE	bleomycin	25	MED	INJECTION
C9449	HCPCS	Monoclonal antibodies, chemotherapeutic	Injection, blinatumomab, 1 mcg	BLINATUMOMAB	blinatumomab	26	MED	INJECTION
J9039	HCPCS	Monoclonal antibodies, chemotherapeutic	Injection, blinatumomab, 1 microgra	BLINATUMOMAB	blinatumomab	26	MED	INJECTION
C9207	HCPCS	Proteasome inhibitors	Injection, iv, bortezomib, per 3.5	BORTEZOMIB	bortezomib	27	MED	INJECTION
J9041	HCPCS	Proteasome inhibitors	Injection, bortezomib, 0.1 mg	BORTEZOMIB	bortezomib	27	MED	INJECTION
S0115	HCPCS	Proteasome inhibitors	Bortezomib, 3.5 mg	BORTEZOMIB	bortezomib	27	MED
J9044	HCPCS	Proteasome inhibitors	Injection, bortezomib, not otherwis	BORTEZOMIB	bortezomib	27	MED
C9287	HCPCS	Monoclonal antibodies, chemotherapeutic	Injection, brentuximab vedotin, 1 m	BRENTUXIMAB VEDOTIN	brentuximab	29	MED	INJECTION
J9042	HCPCS	Monoclonal antibodies, chemotherapeutic	Injection, brentuximab vedotin, 1 m	BRENTUXIMAB VEDOTIN	brentuximab	29	MED	INJECTION
C1178	HCPCS	Alkylating agents, miscellaneous	Injection busulfan per 6 mg	BUSULFAN	busulfan	31	MED	INJECTION
J0594	HCPCS	Alkylating agents, miscellaneous	Injection, busulfan, 1 mg	BUSULFAN	busulfan	31	MED	INJECTION
J8510	HCPCS	Alkylating agents, miscellaneous	Busulfan, oral, 2 mg	BUSULFAN	busulfan	31	MED	ORAL
C9276	HCPCS	Mitotic inhibitors, taxanes	Injection, cabazitaxel, 1 mg	CABAZITAXEL	cabazitaxel	32	MED	INJECTION
J9043	HCPCS	Mitotic inhibitors, taxanes	Injection, cabazitaxel, 1 mg	CABAZITAXEL	cabazitaxel	32	MED	INJECTION
J8520	HCPCS	Antimetabolites	Capecitabine, oral, 150 mg	CAPECITABINE	capecitabine	34	MED	ORAL
J8521	HCPCS	Antimetabolites	Capecitabine, oral, 500 mg	CAPECITABINE	capecitabine	34	MED	ORAL
J9045	HCPCS	Alkylating agents, miscellaneous	Injection, carboplatin, 50 mg	CARBOPLATIN	carboplatin	35	MED	INJECTION
C9295	HCPCS	Proteasome inhibitors	Injection, carfilzomib, 1 mg	CARFILZOMIB	carfilzomib	36	MED	INJECTION
J9047	HCPCS	Proteasome inhibitors	Injection, carfilzomib, 1 mg	CARFILZOMIB	carfilzomib	36	MED	INJECTION
C9437	HCPCS	Alkylating agents, nitrosoureas	Carmustine, brand name, 100 mg	CARMUSTINE	carmustine	37	MED
J9050	HCPCS	Alkylating agents, nitrosoureas	Injection, carmustine, 100 mg	CARMUSTINE	carmustine	37	MED	INJECTION
C9215	HCPCS	Monoclonal antibodies, chemotherapeutic	Injection, cetuximab, per 10 mg	CETUXIMAB	cetuximab	39	MED	INJECTION
J9055	HCPCS	Monoclonal antibodies, chemotherapeutic	Injection, cetuximab, 10 mg	CETUXIMAB	cetuximab	39	MED	INJECTION
S0172	HCPCS	Alkylating agents, nitrogen mustards	Chlorambucil, oral, 2 mg	CHLORAMBUCIL	chlorambucil	40	MED	ORAL
A9564	HCPCS	Antineoplastic radiopharmaceuticals	Chromic phosphate P-32 suspension,	CHROMIC PHOSPHATE P-32	chromic phosphate	41	RAD
Q3011	HCPCS	Antineoplastic radiopharmaceuticals	Supply of radiopharmaceutical diagn	CHROMIC PHOSPHATE P-32	chromic phosphate	41	RAD
C9418	HCPCS	Alkylating agents, miscellaneous	Cisplatin, powder or solution, per	CISPLATIN	cisplatin	42	MED
J9060	HCPCS	Alkylating agents, miscellaneous	Injection, cisplatin, powder or sol	CISPLATIN	cisplatin	42	MED	INJECTION
J9062	HCPCS	Alkylating agents, miscellaneous	Cisplatin, 50 mg	CISPLATIN	cisplatin	42	MED
C9419	HCPCS	Antimetabolites	Injection, cladribine, per 1 mg, br	CLADRIBINE	cladribine	43	MED	INJECTION
J9065	HCPCS	Antimetabolites	Injection, cladribine, per 1 mg	CLADRIBINE	cladribine	43	MED	INJECTION
C9129	HCPCS	Antimetabolites	Injection, clofarabine, per 1 mg	CLOFARABINE	clofarabine	44	MED	INJECTION
J9027	HCPCS	Antimetabolites	Injection, clofarabine, 1 mg	CLOFARABINE	clofarabine	44	MED	INJECTION
C9030	HCPCS	Kinase inhibitors, chemotherapeutic	Injection, copanlisib, 1 mg	COPANLISIB	Copanlisib	216	MED
J9057	HCPCS	Kinase inhibitors, chemotherapeutic	Injection, copanlisib, 1 mg	COPANLISIB	Copanlisib	216	MED
C9420	HCPCS	Alkylating agents, nitrogen mustards	Cyclophosphamide, 100 mg, brand nam	CYCLOPHOSPHAMIDE	cyclophosphamide	48	MED
C9421	HCPCS	Alkylating agents, nitrogen mustards	Cyclophosphamide, lyophilized, 100	CYCLOPHOSPHAMIDE	cyclophosphamide	48	MED
J8530	HCPCS	Alkylating agents, nitrogen mustards	Cyclophosphamide, oral, 25 mg	CYCLOPHOSPHAMIDE	cyclophosphamide	48	MED	ORAL
J9070	HCPCS	Alkylating agents, nitrogen mustards	Cyclophosphamide, 100 mg	CYCLOPHOSPHAMIDE	cyclophosphamide	48	MED
J9080	HCPCS	Alkylating agents, nitrogen mustards	Cyclophosphamide, 200 mg	CYCLOPHOSPHAMIDE	cyclophosphamide	48	MED
J9090	HCPCS	Alkylating agents, nitrogen mustards	Cyclophosphamide, 500 mg	CYCLOPHOSPHAMIDE	cyclophosphamide	48	MED
J9091	HCPCS	Alkylating agents, nitrogen mustards	Cyclophosphamide, 1 g	CYCLOPHOSPHAMIDE	cyclophosphamide	48	MED
J9092	HCPCS	Alkylating agents, nitrogen mustards	Cyclophosphamide, 2 g	CYCLOPHOSPHAMIDE	cyclophosphamide	48	MED
J9093	HCPCS	Alkylating agents, nitrogen mustards	Cyclophosphamide, lyophilized, 100	CYCLOPHOSPHAMIDE	cyclophosphamide	48	MED
J9094	HCPCS	Alkylating agents, nitrogen mustards	Cyclophosphamide, lyophilized, 200	CYCLOPHOSPHAMIDE	cyclophosphamide	48	MED
J9095	HCPCS	Alkylating agents, nitrogen mustards	Cyclophosphamide, lyophilized, 500	CYCLOPHOSPHAMIDE	cyclophosphamide	48	MED
J9096	HCPCS	Alkylating agents, nitrogen mustards	Cyclophosphamide, lyophilized, 1 g	CYCLOPHOSPHAMIDE	cyclophosphamide	48	MED
J9097	HCPCS	Alkylating agents, nitrogen mustards	Cyclophosphamide, lyophilized, 2 g	CYCLOPHOSPHAMIDE	cyclophosphamide	48	MED
C9422	HCPCS	Antimetabolites	Cytarabine, 100 mg, brand name	CYTARABINE	cytarabine	49	MED
J9100	HCPCS	Antimetabolites	Injection, cytarabine, 100 mg	CYTARABINE	cytarabine	49	MED	INJECTION
J9110	HCPCS	Antimetabolites	Injection, cytarabine, 500 mg	CYTARABINE	cytarabine	49	MED	INJECTION
C1166	HCPCS	Antimetabolites	Injection, cytarabine liposome, per	CYTARABINE LIPOSOMAL	cytarabine liposomal	50	MED	INJECTION
J9098	HCPCS	Antimetabolites	Injection, cytarabine liposome, 10	CYTARABINE LIPOSOMAL	cytarabine liposomal	50	MED	INJECTION
C9423	HCPCS	Alkylating agents, miscellaneous	Dacarbazine, 100 mg, brand name	DACARBAZINE	dacarbazine	52	MED
J9130	HCPCS	Alkylating agents, miscellaneous	Dacarbazine, 100 mg	DACARBAZINE	dacarbazine	52	MED
J9140	HCPCS	Alkylating agents, miscellaneous	Dacarbazine, 200 mg	DACARBAZINE	dacarbazine	52	MED
J9120	HCPCS	Antineoplastic antibiotics, miscellaneous	Injection, dactinomycin, 0.5 mg	DACTINOMYCIN	dactinomycin	53	MED	INJECTION
C9476	HCPCS	Monoclonal antibodies, chemotherapeutic	Injection, daratumumab, 10 mg	DARATUMUMAB	daratumumab	54	MED	INJECTION
J9145	HCPCS	Monoclonal antibodies, chemotherapeutic	Injection, daratumumab, 10 mg	DARATUMUMAB	daratumumab	54	MED	INJECTION
C9424	HCPCS	Anthracycline antibiotics	Daunorubicin hcl, 10 mg, brand name	DAUNORUBICIN HYDROCHLORIDE	daunorubicin	56	MED
J9150	HCPCS	Anthracycline antibiotics	Injection, daunorubicin, 10 mg	DAUNORUBICIN HYDROCHLORIDE	daunorubicin	56	MED	INJECTION
J9151	HCPCS	Anthracycline antibiotics	Injection, daunorubicin citrate, li	DAUNORUBICIN CITRATE, LIPOSOMAL	daunorubicin liposomal	57	MED	INJECTION
C9024	HCPCS	Antimetabolites	Injection, liposomal, 1 mg daunorub	DAUNORUBICIN & CYTARABINE LIPOSOME	daunorubicin_cytarabine_liposomal	58	MED	INJECTION
J9153	HCPCS	Antimetabolites	Injection, liposomal, 1 mg daunorub	DAUNORUBICIN_CYTARABINE LIPOSOME	daunorubicin_cytarabine_liposomal	58	MED
C9231	HCPCS	Antimetabolites	Injection decitabine per 1 mg	DECITABINE	decitabine	59	MED	INJECTION
J0894	HCPCS	Antimetabolites	Injection, decitabine, 1 mg	DECITABINE	decitabine	59	MED	INJECTION
J9160	HCPCS	Biological response modifiers, chemotherapeutic	Injection, denileukin diftitox, 300	DENILEUKIN DIFTITOX	denileukin	61	MED	INJECTION
J9170	HCPCS	Mitotic inhibitors, taxanes	Injection, docetaxel, 20 mg	DOCETAXEL	docetaxel	64	MED	INJECTION
J9171	HCPCS	Mitotic inhibitors, taxanes	Injection, docetaxel, 1 mg	DOCETAXEL	docetaxel	64	MED	INJECTION
C9415	HCPCS	Anthracycline antibiotics	Doxorubicin hcl, 10 mg, brand name	DOXORUBICIN HYDROCHLORIDE	doxorubicin	65	MED
J9000	HCPCS	Anthracycline antibiotics	Injection, doxorubicin HCl, 10 mg	DOXORUBICIN HYDROCHLORIDE	doxorubicin	65	MED	INJECTION
J9001	HCPCS	Anthracycline antibiotics	Injection, doxorubicin HCl, all lip	DOXORUBICIN LIPOSOMAL	doxorubicin liposomal	66	MED	INJECTION
J9002	HCPCS	Anthracycline antibiotics	Injection, doxorubicin hydrochlorid	DOXORUBICIN LIPOSOMAL	doxorubicin liposomal	66	MED	INJECTION
Q2048	HCPCS	Anthracycline antibiotics	Injection, doxorubicin hydrochlorid	DOXORUBICIN LIPOSOMAL	doxorubicin liposomal	66	MED	INJECTION
Q2049	HCPCS	Anthracycline antibiotics	Injection, doxorubicin hydrochlorid	DOXORUBICIN LIPOSOMAL	doxorubicin liposomal	66	MED	INJECTION
Q2050	HCPCS	Anthracycline antibiotics	Injection, doxorubicin hydrochlorid	DOXORUBICIN LIPOSOMAL	doxorubicin liposomal	66	MED	INJECTION
C9492	HCPCS	Monoclonal antibodies, chemotherapeutic	Injection, durvalumab, 10 mg	DURVALUMAB	durvalumab	67	MED	INJECTION
J9173	HCPCS	Monoclonal antibodies, chemotherapeutic	Injection, durvalumab, 10 mg	DURVALUMAB	durvalumab	67	MED
C9477	HCPCS	Monoclonal antibodies, chemotherapeutic	Injection, elotuzumab, 1 mg	ELOTUZUMAB	elotuzumab	68	MED	INJECTION
J9176	HCPCS	Monoclonal antibodies, chemotherapeutic	Injection, elotuzumab, 1 mg	ELOTUZUMAB	elotuzumab	68	MED	INJECTION
C1167	HCPCS	Anthracycline antibiotics	Injection, epirubicin hydrochloride	EPIRUBICIN HYDROCHLORIDE	epirubicin	71	MED	INJECTION
J9178	HCPCS	Anthracycline antibiotics	Injection, epirubicin HCl, 2 mg	EPIRUBICIN HYDROCHLORIDE	epirubicin	71	MED	INJECTION
J9180	HCPCS	Anthracycline antibiotics	Epirubicin hydrochloride, 50 mg	EPIRUBICIN HYDROCHLORIDE	epirubicin	71	MED
C9280	HCPCS	Mitotic inhibitors, halichondrin b analogs	Injection, eribulin mesylate, 1 mg	ERIBULIN MESYLATE	eribulin	72	MED	INJECTION
J9179	HCPCS	Mitotic inhibitors, halichondrin b analogs	Injection, eribulin mesylate, 0.1 m	ERIBULIN MESYLATE	eribulin	72	MED	INJECTION
C9414	HCPCS	Mitotic inhibitors, podophyllotoxin derivatives	Etoposide; oral, 50 mg, brand name	ETOPOSIDE	etoposide	75	MED	ORAL
C9425	HCPCS	Mitotic inhibitors, podophyllotoxin derivatives	Etoposide, 10 mg, brand name	ETOPOSIDE	etoposide	75	MED
J8560	HCPCS	Mitotic inhibitors, podophyllotoxin derivatives	Etoposide, oral, 50 mg	ETOPOSIDE	etoposide	75	MED	ORAL
J9181	HCPCS	Mitotic inhibitors, podophyllotoxin derivatives	Injection, etoposide, 10 mg	ETOPOSIDE	etoposide	75	MED	INJECTION
J9182	HCPCS	Mitotic inhibitors, podophyllotoxin derivatives	Etoposide 100 mg	ETOPOSIDE	etoposide	75	MED
C9426	HCPCS	Antimetabolites	Floxuridine, 500 mg, brand name	FLOXURIDINE	floxuridine	78	MED
J9200	HCPCS	Antimetabolites	Injection, floxuridine, 500 mg	FLOXURIDINE	floxuridine	78	MED	INJECTION
C9262	HCPCS	Antimetabolites	Fludarabine phosphate, oral, 1 mg	FLUDARABINE PHOSPHATE	fludarabine	79	MED	ORAL
J8562	HCPCS	Antimetabolites	Fludarabine phosphate, oral, 10 mg	FLUDARABINE PHOSPHATE	fludarabine	79	MED	ORAL
J9185	HCPCS	Antimetabolites	Injection, fludarabine phosphate, 5	FLUDARABINE PHOSPHATE	fludarabine	79	MED	INJECTION
Q2025	HCPCS	Antimetabolites	Fludarabine phosphate, oral, 1 mg	FLUDARABINE PHOSPHATE	fludarabine	79	MED	ORAL
J9190	HCPCS	Antimetabolites	Injection, fluorouracil, 500 mg	FLUOROURACIL	fluorouracil	80	MED	INJECTION
J8565	HCPCS	Kinase inhibitors, chemotherapeutic	Gefitinib, oral, 250 mg	GEFITINIB	gefitinib	83	MED	ORAL
J9201	HCPCS	Antimetabolites	Injection, gemcitabine HCl, 200 mg	GEMCITABINE HYDROCHLORIDE	gemcitabine	84	MED	INJECTION
J9203	HCPCS	Monoclonal antibodies, chemotherapeutic	Injection, gemtuzumab ozogamicin, 0	GEMTUZUMAB OZOGAMICIN	gemtuzumab	85	MED	INJECTION
J9300	HCPCS	Monoclonal antibodies, chemotherapeutic	Injection, gemtuzumab ozogamicin, 5	GEMTUZUMAB OZOGAMICIN	gemtuzumab	85	MED	INJECTION
S0176	HCPCS	Antineoplastics, miscellaneous	Hydroxyurea, oral, 500 mg	HYDROXYUREA	hydroxyurea	88	MED	ORAL
A9522	HCPCS	Monoclonal antibodies, chemotherapeutic	Supply-radiopharm dx imaging agt, i	IBRITUMOMAB TIUXETAN & YTTRIUM-90 [Y-90] & INDIUM-111 [I-111]	Ibritumomab tiuxetan & yttrium-90 _ indium-111	89	MED
A9523	HCPCS	Monoclonal antibodies, chemotherapeutic	Supply-radiopharm therapeutic imagi	IBRITUMOMAB TIUXETAN & YTTRIUM-90 [Y-90] & INDIUM-111 [I-111]	Ibritumomab tiuxetan & yttrium-90 _ indium-111	89	MED
A9542	HCPCS	Monoclonal antibodies, chemotherapeutic	Indium In-111 ibritumomab tiuxetan,	IBRITUMOMAB TIUXETAN & YTTRIUM-90 [Y-90] & INDIUM-111 [I-111]	Ibritumomab tiuxetan & yttrium-90 _ indium-111	89	MED
A9543	HCPCS	Monoclonal antibodies, chemotherapeutic	Yttrium Y-90 ibritumomab tiuxetan,	IBRITUMOMAB TIUXETAN & YTTRIUM-90 [Y-90] & INDIUM-111 [I-111]	Ibritumomab tiuxetan & yttrium-90 _ indium-111	89	MED
C1082	HCPCS	Monoclonal antibodies, chemotherapeutic	Supply of radiopharmaceutical diag	IBRITUMOMAB TIUXETAN & YTTRIUM-90 [Y-90] & INDIUM-111 [I-111]	Ibritumomab tiuxetan & yttrium-90 _ indium-111	89	MED
C1083	HCPCS	Monoclonal antibodies, chemotherapeutic	Supply of radiopharmaceut therap im	IBRITUMOMAB TIUXETAN & YTTRIUM-90 [Y-90] & INDIUM-111 [I-111]	Ibritumomab tiuxetan & yttrium-90 _ indium-111	89	MED
C9117	HCPCS	Monoclonal antibodies, chemotherapeutic	Injection, yttrium 90 ibritumomab t	IBRITUMOMAB TIUXETAN & YTTRIUM-90 [Y-90] & INDIUM-111 [I-111]	Ibritumomab tiuxetan & yttrium-90 _ indium-111	89	MED	INJECTION
C9118	HCPCS	Monoclonal antibodies, chemotherapeutic	Injection, indium 111 ibritumomab t	IBRITUMOMAB TIUXETAN & YTTRIUM-90 [Y-90] & INDIUM-111 [I-111]	Ibritumomab tiuxetan & yttrium-90 _ indium-111	89	MED	INJECTION
S8002	HCPCS	Monoclonal antibodies, chemotherapeutic	Supply of diagnostic radioimmunopha	IBRITUMOMAB TIUXETAN & YTTRIUM-90 [Y-90] & INDIUM-111 [I-111]	Ibritumomab tiuxetan & yttrium-90 _ indium-111	89	MED
S8003	HCPCS	Monoclonal antibodies, chemotherapeutic	Supply of therapeutic radioimmunoph	IBRITUMOMAB TIUXETAN & YTTRIUM-90 [Y-90] & INDIUM-111 [I-111]	Ibritumomab tiuxetan & yttrium-90 _ indium-111	89	MED
C9429	HCPCS	Anthracycline antibiotics	Idarubicin hydrochloride, 5 mg, bra	IDARUBICIN HYDROCHLORIDE	idarubicin	91	MED
J9211	HCPCS	Anthracycline antibiotics	Injection, idarubicin HCl, 5 mg	IDARUBICIN HYDROCHLORIDE	idarubicin	91	MED	INJECTION
C9427	HCPCS	Alkylating agents, nitrogen mustards	Ifosfamide, 1 gm, brand name	IFOSFAMIDE	ifosfamide	93	MED
J9208	HCPCS	Alkylating agents, nitrogen mustards	Injection, ifosfamide, 1 g	IFOSFAMIDE	ifosfamide	93	MED	INJECTION
S0088	HCPCS	Kinase inhibitors, chemotherapeutic	Imatinib, 100 mg	IMATINIB MESYLATE	imatinib	94	MED
C9028	HCPCS	Monoclonal antibodies, chemotherapeutic	Injection, inotuzumab ozogamicin, 0	INOTUZUMAB OZOGAMICIN	inotuzumab	96	MED	INJECTION
J9229	HCPCS	Monoclonal antibodies, chemotherapeutic	Injection, inotuzumab ozogamicin, 0	INOTUZUMAB OZOGAMICIN	inotuzumab	96	MED
J9214	HCPCS	Biological response modifiers, chemotherapeutic	Injection, interferon, alfa-2b, rec	INTERFERON ALFA-2B [RECOMBINANT]	interfereon alfa- 2b	97	MED	INJECTION
J9213	HCPCS	Biological response modifiers, chemotherapeutic	Injection, interferon, alfa-2a, rec	INTERFERON ALFA-2A [RECOMBINANT]	interfereon alfa-2a	98	MED	INJECTION
J9212	HCPCS	Biological response modifiers, chemotherapeutic	Injection, interferon alfacon-1, re	INTERFERON ALFACON-1	interferon alfacon-1	99	MED	INJECTION
J9215	HCPCS	Biological response modifiers, chemotherapeutic	Injection, interferon, alfa-N3, (hu	INTERFERON ALFA-N3 [HUMAN LEUKOCYTE-DERIVED]	interferon alfa-n3	100	MED	INJECTION
J9216	HCPCS	Biological response modifiers, chemotherapeutic	Injection, interferon, gamma 1-b, 3	INTERFERON GAMMA-1B	interferon gamma-1b	101	MED	INJECTION
C9408	HCPCS	Antineoplastic radiopharmaceuticals	Iodine I-131 iobenguane, therapeuti	IOBENGUANE I-131	iobenguane iodine-131	222	MED
C9284	HCPCS	Monoclonal antibodies, chemotherapeutic	Injection, ipilimumab, 1 mg	IPILIMUMAB	ipilimumab	102	MED	INJECTION
J9228	HCPCS	Monoclonal antibodies, chemotherapeutic	Injection, ipilimumab, 1 mg	IPILIMUMAB	ipilimumab	102	MED	INJECTION
C9474	HCPCS	Topoisomerase inhibitors	Injection, irinotecan liposome, 1 m	IRINOTECAN	irinotecan liposomal	104	MED	INJECTION
J9205	HCPCS	Topoisomerase inhibitors	Injection, irinotecan liposome, 1 m	IRINOTECAN	irinotecan liposomal	104	MED	INJECTION
J9206	HCPCS	Topoisomerase inhibitors	Injection, irinotecan, 20 mg	IRINOTECAN	irinotecan	103	MED	INJECTION
C9240	HCPCS	Mitotic inhibitors, epothilones	Injection ixabepilone 1 mg	IXABEPILONE	ixabepilone	105	MED	INJECTION
J9207	HCPCS	Mitotic inhibitors, epothilones	Injection, ixabepilone, 1 mg	IXABEPILONE	ixabepilone	105	MED	INJECTION
J0640	HCPCS	Folic or folinic acid products	Injection, leucovorin calcium, per	LEUCOVORIN CALCIUM	leucovorin	111	MED	INJECTION
S0177	HCPCS	Antineoplastics, miscellaneous	Levamisole HCl, oral, 50 mg	LEVAMISOLE HYDROCHLORIDE	levamisole	113	MED	ORAL
S0178	HCPCS	Alkylating agents, nitrosoureas	Lomustine, oral, 10 mg	LOMUSTINE	lomustine	114	MED	ORAL
A9513	HCPCS	Antineoplastic radiopharmaceuticals	Lutetium Lu 177, dotatate, therapeu	LUTETIUM LU 177	Lutetium Lu 177	227	MED
C9031	HCPCS	Antineoplastic radiopharmaceuticals	Lutetium Lu 177, dotatate, therapeu	LUTETIUM LU 177	Lutetium Lu 177	227	MED
J9230	HCPCS	Alkylating agents, nitrogen mustards	Injection, mechlorethamine HCl, (ni	MECHLORETHAMINE HYDROCHLORIDE	mechlorethamine	116	MED	INJECTION
J8600	HCPCS	Alkylating agents, nitrogen mustards	Melphalan, oral, 2 mg	MELPHALAN	melphalan	117	MED	ORAL
J9245	HCPCS	Alkylating agents, nitrogen mustards	Injection, melphalan HCl, 50 mg	MELPHALAN	melphalan	117	MED	INJECTION
S0108	HCPCS	Antimetabolites	Mercaptopurine, oral, 50 mg	MERCAPTOPURINE	mercaptopurine	118	MED	ORAL
J8610	HCPCS	Antimetabolites	Methotrexate, oral, 2.5 mg	METHOTREXATE SODIUM	methotrexate	119	MED	ORAL
J9250	HCPCS	Antimetabolites	Methotrexate sodium, 5 mg	METHOTREXATE SODIUM	methotrexate	119	MED
J9260	HCPCS	Antimetabolites	Methotrexate sodium, 50 mg	METHOTREXATE SODIUM	methotrexate	119	MED
C9432	HCPCS	Antineoplastic antibiotics, miscellaneous	Mitomycin, 5 mg, brand name	MITOMYCIN	mitomycin	121	MED
J9280	HCPCS	Antineoplastic antibiotics, miscellaneous	Injection, mitomycin, 5 mg	MITOMYCIN	mitomycin	121	MED	INJECTION
J9290	HCPCS	Antineoplastic antibiotics, miscellaneous	Mitomycin, 20 mg	MITOMYCIN	mitomycin	121	MED
J9291	HCPCS	Antineoplastic antibiotics, miscellaneous	Mitomycin, 40 mg	MITOMYCIN	mitomycin	121	MED
J9293	HCPCS	Antineoplastic antibiotics, miscellaneous	Injection, mitoxantrone HCl, per 5	MITOXANTRONE HYDROCHLORIDE	mitoxantrone	123	MED	INJECTION
C9475	HCPCS	Monoclonal antibodies, chemotherapeutic	Injection, necitumumab, 1 mg	NECITUMUMAB	necitumumab	124	MED	INJECTION
J9295	HCPCS	Monoclonal antibodies, chemotherapeutic	Injection, necitumumab, 1 mg	NECITUMUMAB	necitumumab	124	MED	INJECTION
J9261	HCPCS	Antimetabolites	Injection, nelarabine, 50 mg	NELARABINE	nelarabine	125	MED	INJECTION
C9453	HCPCS	Monoclonal antibodies, chemotherapeutic	Injection, nivolumab, 1 mg	NIVOLUMAB	nivolumab	130	MED	INJECTION
J9299	HCPCS	Monoclonal antibodies, chemotherapeutic	Injection, nivolumab, 1 mg	NIVOLUMAB	nivolumab	130	MED	INJECTION
C9021	HCPCS	Monoclonal antibodies, chemotherapeutic	Injection, obinutuzumab, 10 mg	OBINUTUZUMAB	obinutuzumab	131	MED	INJECTION
J9301	HCPCS	Monoclonal antibodies, chemotherapeutic	Injection, obinutuzumab, 10 mg	OBINUTUZUMAB	obinutuzumab	131	MED	INJECTION
C9260	HCPCS	Monoclonal antibodies, chemotherapeutic	Injection, ofatumumab, 10 mg	OFATUMUMAB	ofatumumab	132	MED	INJECTION
J9302	HCPCS	Monoclonal antibodies, chemotherapeutic	Injection, ofatumumab, 10 mg	OFATUMUMAB	ofatumumab	132	MED	INJECTION
C9485	HCPCS	Monoclonal antibodies, chemotherapeutic	Injection, olaratumab, 10 mg	OLARATUMAB	olaratumab	134	MED	INJECTION
J9285	HCPCS	Monoclonal antibodies, chemotherapeutic	Injection, olaratumab, 10 mg	OLARATUMAB	olaratumab	134	MED	INJECTION
C9297	HCPCS	Antineoplastics, miscellaneous	Injection, omacetaxine mepesuccinat	OMACETAXINE MEPESUCCINATE	omacetaxine	135	MED	INJECTION
J9262	HCPCS	Antineoplastics, miscellaneous	Injection, omacetaxine mepesuccinat	OMACETAXINE MEPESUCCINATE	omacetaxine	135	MED	INJECTION
C9205	HCPCS	Alkylating agents, miscellaneous	Oxaliplatin injection, oxaliplatin,	OXALIPLATIN	oxaliplatin	137	MED	INJECTION
J9263	HCPCS	Alkylating agents, miscellaneous	Injection, oxaliplatin, 0.5 mg	OXALIPLATIN	oxaliplatin	137	MED	INJECTION
C9431	HCPCS	Mitotic inhibitors, taxanes	Paclitaxel, 30 mg, brand name	PACLITAXEL	paclitaxel	138	MED
J9265	HCPCS	Mitotic inhibitors, taxanes	Injection, paclitaxel, 30 mg	PACLITAXEL	paclitaxel	138	MED	INJECTION
J9267	HCPCS	Mitotic inhibitors, taxanes	Injection, paclitaxel, 1 mg	PACLITAXEL	paclitaxel	138	MED	INJECTION
C9127	HCPCS	Mitotic inhibitors, taxanes	Injection, paclitaxel protein-bound	PACLITAXEL, PROTEIN-BOUND PARTICLES	paclitaxel PB	139	MED	INJECTION
J9264	HCPCS	Mitotic inhibitors, taxanes	Injection, paclitaxel protein-bound	PACLITAXEL, PROTEIN-BOUND PARTICLES	paclitaxel PB	139	MED	INJECTION
C9235	HCPCS	Monoclonal antibodies, chemotherapeutic	Inj panitumumab 10 mg	PANITUMUMAB	panitumumab	141	MED	INJECTION
J9303	HCPCS	Monoclonal antibodies, chemotherapeutic	Injection, panitumumab, 10 mg	PANITUMUMAB	panitumumab	141	MED	INJECTION
J9266	HCPCS	Enzymes, chemotherapeutic	Injection, pegaspargase, per single	PEGASPARGASE	pegaspargase	144	MED	INJECTION
S0145	HCPCS	Biological response modifiers, chemotherapeutic	Injection, pegylated interferon alf	PEGINTERFERON ALFA-2A	peginterferon alfa-2a	145	MED	INJECTION
S0146	HCPCS	Biological response modifiers, chemotherapeutic	Injection, pegylated interferon alf	PEGINTERFERON ALFA-2B	peginterferon alfa-2b	146	MED	INJECTION
S0148	HCPCS	Biological response modifiers, chemotherapeutic	Injection, pegylated interferon alf	PEGINTERFERON ALFA-2B	peginterferon alfa-2b	146	MED	INJECTION
C9027	HCPCS	Monoclonal antibodies, chemotherapeutic	Injection, pembrolizumab, 1 mg	PEMBROLIZUMAB	pembrolizumab	147	MED	INJECTION
J9271	HCPCS	Monoclonal antibodies, chemotherapeutic	Injection, pembrolizumab, 1 mg	PEMBROLIZUMAB	pembrolizumab	147	MED	INJECTION
C9213	HCPCS	Antimetabolites	Injection, pemetrexed, per 10 mg	PEMETREXED	pemetrexed	148	MED	INJECTION
J9305	HCPCS	Antimetabolites	Injection, pemetrexed, 10 mg	PEMETREXED	pemetrexed	148	MED	INJECTION
J9268	HCPCS	Antineoplastic antibiotics, miscellaneous	Injection, pentostatin, 10 mg	PENTOSTATIN, INJECTABLE	pentostatin	149	MED	INJECTION
C9292	HCPCS	Monoclonal antibodies, chemotherapeutic	Injection, pertuzumab, 10 mg	PERTUZUMAB	pertuzumab	150	MED	INJECTION
J9306	HCPCS	Monoclonal antibodies, chemotherapeutic	Injection, pertuzumab, 1 mg	PERTUZUMAB	pertuzumab	150	MED	INJECTION
J9270	HCPCS	Antineoplastic antibiotics, miscellaneous	Injection, plicamycin, 2.5 mg	PLICAMYCIN	plicamycin	151	MED	INJECTION
J9600	HCPCS	Antineoplastics, miscellaneous	Injection, porfimer sodium, 75 mg	PORFIMER SODIUM	porfimer	154	MED	INJECTION
C9259	HCPCS	Antimetabolites	Injection, pralatrexate, 1 mg	PRALATREXATE	pralatrexate	155	MED	INJECTION
J9307	HCPCS	Antimetabolites	Injection, pralatrexate, 1 mg	PRALATREXATE	pralatrexate	155	MED	INJECTION
S0182	HCPCS	Antineoplastics, miscellaneous	Procarbazine HCl, oral, 50 mg	PROCARBAZINE HYDROCHLORIDE	procarbazine	156	MED	ORAL
A9606	HCPCS	Antineoplastic radiopharmaceuticals	Radium RA-223 dichloride, therapeut	RADIUM RA-223 DICHLORIDE	radium Ra-223	157	RAD
C9025	HCPCS	Monoclonal antibodies, chemotherapeutic	Injection, ramucirumab, 5 mg	RAMUCIRUMAB	ramucirumab	158	MED	INJECTION
J9308	HCPCS	Monoclonal antibodies, chemotherapeutic	Injection, ramucirumab, 5 mg	RAMUCIRUMAB	ramucirumab	158	MED	INJECTION
J9310	HCPCS	Monoclonal antibodies, chemotherapeutic	Injection, rituximab, 100 mg	RITUXIMAB	rituximab	163	MED	INJECTION
J9312	HCPCS	Monoclonal antibodies, chemotherapeutic	Injection, rituximab, 10 mg	RITUXIMAB	rituximab	163	MED
C9467	HCPCS	Monoclonal antibodies, chemotherapeutic	Injection, rituximab and hyaluronid	RITUXIMAB_HYALURONIDASE	Rituximab_hyaluronidase	229	MED
J9311	HCPCS	Monoclonal antibodies, chemotherapeutic	Injection, rituximab 10 mg and hyal	RITUXIMAB_HYALURONIDASE	Rituximab_hyaluronidase	229	MED
C9265	HCPCS	Histone deacetylase inhibitors	Injection, romidepsin, 1 mg	ROMIDEPSIN	romidepsin	164	MED	INJECTION
J9315	HCPCS	Histone deacetylase inhibitors	Injection, romidepsin, 1 mg	ROMIDEPSIN	romidepsin	164	MED	INJECTION
A9605	HCPCS	Antineoplastic radiopharmaceuticals	Samarium Sm-153 lexidronamm, therap	SAMARIUM SM 153 LEXIDRONAM	samarium Sm 153	167	RAD
C9273	HCPCS	Vaccines, chemotherapeutic	Sipuleucel-T, minimum of 50 million	SIPULEUCEL-T	sipuleucel-T	168	MED
Q2043	HCPCS	Vaccines, chemotherapeutic	Sipuleucel-T, minimum of 50 million	SIPULEUCEL-T	sipuleucel-T	168	MED
A9517	HCPCS	Antineoplastic radiopharmaceuticals	Iodine I-131 sodium iodide capsule(	SODIUM IODIDE I-131	sodium iodine I-131	169	RAD
A9518	HCPCS	Antineoplastic radiopharmaceuticals	Supply-radiopharmaceutical dx imagi	SODIUM IODIDE I-131	sodium iodine I-131	169	RAD
A9527	HCPCS	Antineoplastic radiopharmaceuticals	Iodine I-125, sodium iodide solutio	SODIUM IODIDE I-131	sodium iodine I-131	169	RAD
A9528	HCPCS	Antineoplastic radiopharmaceuticals	Iodine I-131 sodium iodide capsule(	SODIUM IODIDE I-131	sodium iodine I-131	169	RAD
A9529	HCPCS	Antineoplastic radiopharmaceuticals	Iodine I-131 sodium iodide solution	SODIUM IODIDE I-131	sodium iodine I-131	169	RAD
A9530	HCPCS	Antineoplastic radiopharmaceuticals	Iodine I-131 sodium iodide solution	SODIUM IODIDE I-131	sodium iodine I-131	169	RAD
A9531	HCPCS	Antineoplastic radiopharmaceuticals	Iodine I-131 sodium iodide, diagnos	SODIUM IODIDE I-131	sodium iodine I-131	169	RAD
A9603	HCPCS	Antineoplastic radiopharmaceuticals	Supply-therapeutic radiopharmaceuti	SODIUM IODIDE I-131	sodium iodine I-131	169	RAD
C1064	HCPCS	Antineoplastic radiopharmaceuticals	Supply of radiopharmaceutical thera	SODIUM IODIDE I-131	sodium iodine I-131	169	RAD
C1065	HCPCS	Antineoplastic radiopharmaceuticals	Supply of radiopharmacuetical thera	SODIUM IODIDE I-131	sodium iodine I-131	169	RAD
C1188	HCPCS	Antineoplastic radiopharmaceuticals	Sodium iodide i-131, per uci	SODIUM IODIDE I-131	sodium iodine I-131	169	RAD
C1348	HCPCS	Antineoplastic radiopharmaceuticals	Sodium iodide i-131, per mci	SODIUM IODIDE I-131	sodium iodine I-131	169	RAD
C9402	HCPCS	Antineoplastic radiopharmaceuticals	Supply of radiopharmaceutical thera	SODIUM IODIDE I-131	sodium iodine I-131	169	RAD
C9403	HCPCS	Antineoplastic radiopharmaceuticals	Supply of radiopharmaceutical diagn	SODIUM IODIDE I-131	sodium iodine I-131	169	RAD
C9404	HCPCS	Antineoplastic radiopharmaceuticals	Supply of radiopharmaceutical diagn	SODIUM IODIDE I-131	sodium iodine I-131	169	RAD
C9405	HCPCS	Antineoplastic radiopharmaceuticals	Supply of radiopharmaceutical thera	SODIUM IODIDE I-131	sodium iodine I-131	169	RAD
A9563	HCPCS	Antineoplastic radiopharmaceuticals	Sodium phosphate P-32, therapeutic,	SODIUM PHOSPHATE P-32	sodium phosphate P-32	170	RAD
Q3007	HCPCS	Antineoplastic radiopharmaceuticals	Supply of radiopharmaceutical diagn	SODIUM PHOSPHATE P-32	sodium phosphate P-32	170	RAD
J9320	HCPCS	Alkylating agents, nitrosoureas	Injection, streptozocin, 1 g	STREPTOZOCIN	streptozocin	173	MED	INJECTION
A9600	HCPCS	Antineoplastic radiopharmaceuticals	Strontium Sr-89 chloride, therapeut	STRONTIUM-89 CHLORIDE	strontium- 89	174	RAD
C9401	HCPCS	Antineoplastic radiopharmaceuticals	Supply of therapeutic radiopharm, s	STRONTIUM-89 CHLORIDE	strontium- 89	174	RAD
C9472	HCPCS	Oncolytic virotherapies	Injection, talimogene laherparepvec	TALIMOGENE LAHERPAREPVEC	talimogene laherparepvec	176	MED	INJECTION
J9325	HCPCS	Oncolytic virotherapies	Injection, talimogene laherparepvec	TALIMOGENE LAHERPAREPVEC	talimogene laherparepvec	176	MED	INJECTION
C9253	HCPCS	Antineoplastics, miscellaneous	Injection, temozolomide, 1mg	TEMOZOLOMIDE	temozolomide	178	MED	INJECTION
J8700	HCPCS	Antineoplastics, miscellaneous	Temozolomide, oral, 5 mg	TEMOZOLOMIDE	temozolomide	178	MED	ORAL
J9328	HCPCS	Antineoplastics, miscellaneous	Injection, temozolomide, 1 mg	TEMOZOLOMIDE	temozolomide	178	MED	INJECTION
C9239	HCPCS	MTOR inhibitors	Injection temsirolimus 1 mg	TEMSIROLIMUS	temsirolimus	179	MED	INJECTION
J9330	HCPCS	MTOR inhibitors	Injection, temsirolimus, 1 mg	TEMSIROLIMUS	temsirolimus	179	MED	INJECTION
Q2017	HCPCS	Mitotic inhibitors, podophyllotoxin derivatives	Injection, teniposide, 50 mg	TENIPOSIDE	teniposide	180	MED	INJECTION
C9433	HCPCS	Alkylating agents, miscellaneous	Thiotepa, 15 mg, brand name	THIOTEPA	thiotepa	184	MED
J9340	HCPCS	Alkylating agents, miscellaneous	Injection, thiotepa, 15 mg	THIOTEPA	thiotepa	184	MED	INJECTION
Q2040	HCPCS	Immunotherapy, chemotherapeutic	Tisagenlecleucel, up to 250 million	TISAGENLECLEUCEL	tisagenlecleucel	185	MED
Q2042	HCPCS	Immunotherapy, chemotherapeutic	Tisagenlecleucel, up to 600 million	TISAGENLECLEUCEL	tisagenlecleucel	185	MED
J8705	HCPCS	Topoisomerase inhibitors	Topotecan, oral, 0.25 mg	TOPOTECAN	topotecan	186	MED	ORAL
J9350	HCPCS	Topoisomerase inhibitors	Injection, topotecan, 4 mg	TOPOTECAN	topotecan	186	MED	INJECTION
J9351	HCPCS	Topoisomerase inhibitors	Injection, topotecan, 0.1 mg	TOPOTECAN	topotecan	186	MED	INJECTION
A9533	HCPCS	Monoclonal antibodies, chemotherapeutic	Supply of radiopharmaceutical diagn	TOSITUMOMAB & IODINE I-131 I-TOSITUMOMAB	Tositumomab & iodine I-131	189	MED
A9534	HCPCS	Monoclonal antibodies, chemotherapeutic	Supply of radiopharmaceutical thera	TOSITUMOMAB & IODINE I-131 I-TOSITUMOMAB	Tositumomab & iodine I-131	189	MED
A9544	HCPCS	Monoclonal antibodies, chemotherapeutic	Iodine I-131 tositumomab, diagnosti	TOSITUMOMAB & IODINE I-131 I-TOSITUMOMAB	Tositumomab & iodine I-131	189	MED
A9545	HCPCS	Monoclonal antibodies, chemotherapeutic	Iodine I-131 tositumomab, therapeut	TOSITUMOMAB & IODINE I-131 I-TOSITUMOMAB	Tositumomab & iodine I-131	189	MED
C1080	HCPCS	Monoclonal antibodies, chemotherapeutic	Supply of radiopharmaceutical diagn	TOSITUMOMAB & IODINE I-131 I-TOSITUMOMAB	Tositumomab & iodine I-131	189	MED
C1081	HCPCS	Monoclonal antibodies, chemotherapeutic	Supply of radiopharmaceutical thera	TOSITUMOMAB & IODINE I-131 I-TOSITUMOMAB	Tositumomab & iodine I-131	189	MED
G3001	HCPCS	Monoclonal antibodies, chemotherapeutic	Administration and supply of tositu	TOSITUMOMAB & IODINE I-131 I-TOSITUMOMAB	Tositumomab & iodine I-131	189	MED
C9480	HCPCS	Alkylating agents, miscellaneous	Injection, trabectedin, 0.1 mg	TRABECTEDIN	trabectedin	190	MED	INJECTION
J9352	HCPCS	Alkylating agents, miscellaneous	Injection, trabectedin, 0.1 mg	TRABECTEDIN	trabectedin	190	MED	INJECTION
J9355	HCPCS	Monoclonal antibodies, chemotherapeutic	Injection, trastuzumab, 10 mg	TRASTUZUMAB	trastuzumab	192	MED	INJECTION
J9357	HCPCS	Anthracycline antibiotics	Injection, valrubicin, intravesical	VALRUBICIN	valrubicin	196	MED	INJECTION
J9360	HCPCS	Mitotic inhibitors, vinca alkaloids	Injection, vinblastine sulfate, 1 m	VINBLASTINE SULFATE	vinblastine	200	MED	INJECTION
J9370	HCPCS	Mitotic inhibitors, vinca alkaloids	Vincristine sulfate, 1 mg	VINCRISTINE SULFATE	vincristine	201	MED
J9371	HCPCS	Mitotic inhibitors, vinca alkaloids	Injection, vincristine sulfate lipo	VINCRISTINE SULFATE	vincristine	201	MED	INJECTION
J9375	HCPCS	Mitotic inhibitors, vinca alkaloids	Vincristine sulfate, 2 mg	VINCRISTINE SULFATE	vincristine	201	MED
J9380	HCPCS	Mitotic inhibitors, vinca alkaloids	Vincristine sulfate, 5 mg	VINCRISTINE SULFATE	vincristine	201	MED
C9440	HCPCS	Mitotic inhibitors, vinca alkaloids	Vinorelbine tartrate, brand name, p	VINORELBINE TARTRATE	vinorelbine	203	MED
J9390	HCPCS	Mitotic inhibitors, vinca alkaloids	Injection, vinorelbine tartrate, 10	VINORELBINE TARTRATE	vinorelbine	203	MED	INJECTION
C9296	HCPCS	Antineoplastics, miscellaneous	Injection, ziv-aflibercept, 1 mg	ZIV-AFLIBERCEPT, INTRAVENOUS	ziv-aflibercept	207	MED	INJECTION
J9400	HCPCS	Antineoplastics, miscellaneous	Injection, ziv-aflibercept, 1 mg	ZIV-AFLIBERCEPT, INTRAVENOUS	ziv-aflibercept	207	MED	INJECTION
