# Supplementary material for: Healthcare costs related to adverse events in hepatocellular carcinoma treatment: A retrospective observational claims study
Source: Cancer Rep (Hoboken). 2021 Sep 7;5(5):e1504. doi: 10.1002/cnr2.1504 (PMC9124510; doi:10.1002/cnr2.1504)
Supplement: Supplementary file 2 — Appendix 2. Supporting Information. [file CNR2-5-e1504-s002.xlsx]

## Sheet: HCC Intervention Codes
Code	Code Type	Description	Comment
47370	CPT	Laparoscopy, surgical, ablation of 1 or more liver tumor(s); radiofrequency	Ablation
47371	CPT	Laparoscopy, surgical, ablation of 1 or more liver tumor(s); cryosurgical	Ablation
47380	CPT	Ablation, open, of 1 or more liver tumor(s); radiofrequency	Ablation
47381	CPT	Ablation, open, of 1 or more liver tumor(s); cryosurgical	Ablation
47382	CPT	Ablation, 1 or more liver tumor(s), percutaneous, radiofrequency	Ablation
47383	CPT	Ablation, 1 or more liver tumor(s), percutaneous, cryoablation	Ablation
0F500ZZ	ICD-10 Proc	Destruction of Liver, Open Approach	Ablation
0F503ZZ	ICD-10 Proc	Destruction of Liver, Percutaneous Approach	Ablation
0F504ZZ	ICD-10 Proc	Destruction of Liver, Percutaneous Endoscopic Approach	Ablation
0F510ZZ	ICD-10 Proc	Destruction of Right Lobe Liver, Open Approach	Ablation
0F513ZZ	ICD-10 Proc	Destruction of Right Lobe Liver, Percutaneous Approach	Ablation
0F514ZZ	ICD-10 Proc	Destruction of Right Lobe Liver, Percutaneous Endoscopic Approach	Ablation
0F520ZZ	ICD-10 Proc	Destruction of Left Lobe Liver, Open Approach	Ablation
0F523ZZ	ICD-10 Proc	Destruction of Left Lobe Liver, Percutaneous Approach	Ablation
0F524ZZ	ICD-10 Proc	Destruction of Left Lobe Liver, Percutaneous Endoscopic Approach	Ablation
DF20DZZ	ICD-10 Proc	Stereotactic Other Photon Radiosurgery of Liver	Ablation
DF20HZZ	ICD-10 Proc	Stereotactic Particulate Radiosurgery of Liver	Ablation
DF20JZZ	ICD-10 Proc	Stereotactic Gamma Beam Radiosurgery of Liver	Ablation
17.63	ICD-9 Proc	Laser interstitial thermal therapy [LITT] of lesion or tissue of liver under guidance	Ablation
50.23	ICD-9 Proc	Open ablation of liver lesion or tissue	Ablation
50.24	ICD-9 Proc	Percutaneous ablation of liver lesion or tissue	Ablation
50.25	ICD-9 Proc	Laparoscopic ablation of liver lesion or tissue	Ablation
50.26	ICD-9 Proc	Other and unspecified ablation of liver lesion or tissue	Ablation
50.29	ICD-9 Proc	Other destruction of lesion of liver	Ablation
37204	CPT	Transcatheter occlusion or embolization (eg, for tumor destruction, to achieve hemostasis, to occlude a vascular malformation), percutaneous, any method, non-central nervous system, non-head or neck	Embolization
37243	CPT	Vascular embolization or occlusion, inclusive of all radiological supervision and interpretation, intraprocedural roadmapping, and imaging guidance necessary to complete the intervention; for tumors, organ ischemia, or infarction	Embolization
75894	CPT	Transcatheter therapy, embolization, any method, radiological supervision and interpretation	Embolization
S2095	HCPCS	Transcatheter occlusion or embolization for tumor destruction, percutaneous, any method, using yttrium-90 microspheres	Embolization
04L30DZ	ICD-10 Proc	Occlusion of Hepatic Artery with Intraluminal Device, Open Approach	Embolization
04L33DZ	ICD-10 Proc	Occlusion of Hepatic Artery with Intraluminal Device, Percutaneous Approach	Embolization
04L34DZ	ICD-10 Proc	Occlusion of Hepatic Artery with Intraluminal Device, Percutaneous Endoscopic Approach	Embolization
47135	CPT	Liver allotransplantation; orthotopic, partial or whole, from cadaver or living donor, any age	Liver Transplantation
47136	CPT	Liver allotransplantation; heterotopic, partial or whole, from cadaver or living donor, any age	Liver Transplantation
47143	CPT	Backbench standard preparation of cadaver donor whole liver graft prior to allotransplantation, including cholecystectomy, if necessary, and dissection and removal of surrounding soft tissues to prepare the vena cava, portal vein, hepatic artery, and common bile duct for implantation; without trisegment or lobe split	Liver Transplantation
47144	CPT	Backbench standard preparation of cadaver donor whole liver graft prior to allotransplantation, including cholecystectomy, if necessary, and dissection and removal of surrounding soft tissues to prepare the vena cava, portal vein, hepatic artery, and common bile duct for implantation; with trisegment split of whole liver graft into 2 partial liver grafts (ie, left lateral segment [segments II and…	Liver Transplantation
47145	CPT	Backbench standard preparation of cadaver donor whole liver graft prior to allotransplantation, including cholecystectomy, if necessary, and dissection and removal of surrounding soft tissues to prepare the vena cava, portal vein, hepatic artery, and common bile duct for implantation; with lobe split of whole liver graft into 2 partial liver grafts (ie, left lobe [segments II, III, and IV] and ri…	Liver Transplantation
47146	CPT	Backbench reconstruction of cadaver or living donor liver graft prior to allotransplantation; venous anastomosis, each	Liver Transplantation
47147	CPT	Backbench reconstruction of cadaver or living donor liver graft prior to allotransplantation; arterial anastomosis, each	Liver Transplantation
S2053	HCPCS	Transplantation of small intestine and liver allografts	Liver Transplantation
0FY00Z0	ICD-10 PCS	Transplantation of Liver, Allogeneic, Open Approach	Liver Transplantation
0FY00Z1	ICD-10 PCS	Transplantation of Liver, Syngeneic, Open Approach	Liver Transplantation
0FY00Z2	ICD-10 PCS	Transplantation of Liver, Zooplastic, Open Approach	Liver Transplantation
50.51	ICD-9 Proc	Auxiliary liver transplant	Liver Transplantation
50.59	ICD-9 Proc	Other transplant of liver	Liver Transplantation
47120	CPT	Hepatectomy, resection of liver; partial lobectomy	Resection
47122	CPT	Hepatectomy, resection of liver; trisegmentectomy	Resection
47125	CPT	Hepatectomy, resection of liver; total left lobectomy	Resection
47130	CPT	Hepatectomy, resection of liver; total right lobectomy	Resection
0FB00ZX	ICD-10 Proc	Excision of Liver, Open Approach, Diagnostic	Resection
0FB00ZZ	ICD-10 Proc	Excision of Liver, Open Approach	Resection
0FB03ZX	ICD-10 Proc	Excision of Liver, Percutaneous Approach, Diagnostic	Resection
0FB03ZZ	ICD-10 Proc	Excision of Liver, Percutaneous Approach	Resection
0FB04ZX	ICD-10 Proc	Excision of Liver, Percutaneous Endoscopic Approach, Diagnostic	Resection
0FB04ZZ	ICD-10 Proc	Excision of Liver, Percutaneous Endoscopic Approach	Resection
0FB10ZX	ICD-10 Proc	Excision of Right Lobe Liver, Open Approach, Diagnostic	Resection
0FB10ZZ	ICD-10 Proc	Excision of Right Lobe Liver, Open Approach	Resection
0FB13ZX	ICD-10 Proc	Excision of Right Lobe Liver, Percutaneous Approach, Diagnostic	Resection
0FB13ZZ	ICD-10 Proc	Excision of Right Lobe Liver, Percutaneous Approach	Resection
0FB14ZX	ICD-10 Proc	Excision of Right Lobe Liver, Percutaneous Endoscopic Approach, Diagnostic	Resection
0FB14ZZ	ICD-10 Proc	Excision of Right Lobe Liver, Percutaneous Endoscopic Approach	Resection
0FB20ZX	ICD-10 Proc	Excision of Left Lobe Liver, Open Approach, Diagnostic	Resection
0FB20ZZ	ICD-10 Proc	Excision of Left Lobe Liver, Open Approach	Resection
0FB23ZX	ICD-10 Proc	Excision of Left Lobe Liver, Percutaneous Approach, Diagnostic	Resection
0FB23ZZ	ICD-10 Proc	Excision of Left Lobe Liver, Percutaneous Approach	Resection
0FB24ZX	ICD-10 Proc	Excision of Left Lobe Liver, Percutaneous Endoscopic Approach, Diagnostic	Resection
0FB24ZZ	ICD-10 Proc	Excision of Left Lobe Liver, Percutaneous Endoscopic Approach	Resection
0FT00ZZ	ICD-10 Proc	Resection of Liver, Open Approach	Resection
0FT04ZZ	ICD-10 Proc	Resection of Liver, Percutaneous Endoscopic Approach	Resection
0FT10ZZ	ICD-10 Proc	Resection of Right Lobe Liver, Open Approach	Resection
0FT14ZZ	ICD-10 Proc	Resection of Right Lobe Liver, Percutaneous Endoscopic Approach	Resection
0FT20ZZ	ICD-10 Proc	Resection of Left Lobe Liver, Open Approach	Resection
0FT24ZZ	ICD-10 Proc	Resection of Left Lobe Liver, Percutaneous Endoscopic Approach	Resection
50.22	ICD-9 Proc	Partial hepatectomy	Resection
50.3	ICD-9 Proc	Lobectomy of liver	Resection
50.4	ICD-9 Proc	Total hepatectomy	Resection

## Sheet: Adverse Events
Code	Code Type	Description	Comment
284.11	ICD-9 Dx	Antineoplastic chemotherapy induced pancytopenia	Anemia
285.22	ICD-9 Dx	Anemia in neoplastic disease	Anemia
285.3	ICD-9 Dx	Antineoplastic chemotherapy induced anemia	Anemia
285.8	ICD-9 Dx	Other specified anemias	Anemia
285.9	ICD-9 Dx	Unspecified anemia	Anemia
D630	ICD-10 Dx	Anemia in neoplastic disease	Anemia
D6481	ICD-10 Dx	Anemia due to antineoplastic chemotherapy	Anemia
D6489	ICD-10 Dx	Other specified anemias	Anemia
D649	ICD-10 Dx	Anemia, unspecified	Anemia
789.51	ICD-9 Dx	Malignant ascites	Ascites
789.59	ICD-9 Dx	Other ascites	Ascites
R180	ICD-10 Dx	Malignant ascites	Ascites
R188	ICD-10 Dx	Other ascites	Ascites
780.79	ICD-9 Dx	Other malaise and fatigue	Asthenia/Fatigue
R5383	ICD-10 Dx	Other fatigue	Asthenia/Fatigue
379.23	ICD-9 Dx	Vitreous hemorrhage	Bleeding
530.21	ICD-9 Dx	Ulcer of esophagus with bleeding	Bleeding
537.83	ICD-9 Dx	Angiodysplasia of stomach and duodenum with hemorrhage	Bleeding
562.02	ICD-9 Dx	Diverticulosis of small intestine with hemorrhage	Bleeding
562.03	ICD-9 Dx	Diverticulitis of small intestine with hemorrhage	Bleeding
562.12	ICD-9 Dx	Diverticulosis of colon with hemorrhage	Bleeding
562.13	ICD-9 Dx	Diverticulitis of colon with hemorrhage	Bleeding
569.85	ICD-9 Dx	Angiodysplasia of intestine with hemorrhage	Bleeding
578.9	ICD-9 Dx	Hemorrhage of gastrointestinal tract, unspecified	Bleeding
246.3	ICD-9 Dx	Hemorrhage and infarction of thyroid	Bleeding
285.1	ICD-9 Dx	Acute posthemorrhagic anemia	Bleeding
360.43	ICD-9 Dx	Hemophthalmos, except current injury	Bleeding
362.43	ICD-9 Dx	Hemorrhagic detachment of retinal pigment epithelium	Bleeding
362.81	ICD-9 Dx	Retinal hemorrhage	Bleeding
363.61	ICD-9 Dx	Unspecified choroidal hemorrhage	Bleeding
363.62	ICD-9 Dx	Expulsive choroidal hemorrhage	Bleeding
363.72	ICD-9 Dx	Hemorrhagic choroidal detachment	Bleeding
364.41	ICD-9 Dx	Hyphema	Bleeding
372.72	ICD-9 Dx	Conjunctival hemorrhage	Bleeding
374.81	ICD-9 Dx	Hemorrhage of eyelid	Bleeding
376.32	ICD-9 Dx	Orbital hemorrhage	Bleeding
377.42	ICD-9 Dx	Hemorrhage in optic nerve sheaths	Bleeding
380.31	ICD-9 Dx	Hematoma of auricle or pinna	Bleeding
423.0	ICD-9 Dx	Hemopericardium	Bleeding
430	ICD-9 Dx	Subarachnoid hemorrhage	Bleeding
431	ICD-9 Dx	Intracerebral hemorrhage	Bleeding
432.0	ICD-9 Dx	Nontraumatic extradural hemorrhage	Bleeding
432.1	ICD-9 Dx	Subdural hemorrhage	Bleeding
432.9	ICD-9 Dx	Unspecified intracranial hemorrhage	Bleeding
456.0	ICD-9 Dx	Esophageal varices with bleeding	Bleeding
456.20	ICD-9 Dx	Esophageal varices with bleeding in diseases classified elsewhere	Bleeding
459.0	ICD-9 Dx	Unspecified hemorrhage	Bleeding
530.82	ICD-9 Dx	Esophageal hemorrhage	Bleeding
531.00	ICD-9 Dx	Acute gastric ulcer with hemorrhage, without mention of obstruction	Bleeding
531.01	ICD-9 Dx	Acute gastric ulcer with hemorrhage and obstruction	Bleeding
531.20	ICD-9 Dx	Acute gastric ulcer with hemorrhage and perforation, without mention of obstruction	Bleeding
531.21	ICD-9 Dx	Acute gastric ulcer with hemorrhage, perforation, and obstruction	Bleeding
532.00	ICD-9 Dx	Acute duodenal ulcer with hemorrhage, without mention of obstruction	Bleeding
532.01	ICD-9 Dx	Acute duodenal ulcer with hemorrhage and obstruction	Bleeding
532.20	ICD-9 Dx	Acute duodenal ulcer with hemorrhage and perforation, without mention of obstruction	Bleeding
532.21	ICD-9 Dx	Acute duodenal ulcer with hemorrhage, perforation, and obstruction	Bleeding
533.00	ICD-9 Dx	Acute peptic ulcer, unspecified site, with hemorrhage, without mention of obstruction	Bleeding
533.01	ICD-9 Dx	Acute peptic ulcer, unspecified site, with hemorrhage and obstruction	Bleeding
533.20	ICD-9 Dx	Acute peptic ulcer, unspecified site, with hemorrhage and perforation, without mention of obstruction	Bleeding
533.21	ICD-9 Dx	Acute peptic ulcer, unspecified site, with hemorrhage, perforation, and obstruction	Bleeding
534.00	ICD-9 Dx	Acute gastrojejunal ulcer with hemorrhage, without mention of obstruction	Bleeding
534.01	ICD-9 Dx	Acute gastrojejunal ulcer, with hemorrhage and obstruction	Bleeding
534.20	ICD-9 Dx	Acute gastrojejunal ulcer with hemorrhage and perforation, without mention of obstruction	Bleeding
534.21	ICD-9 Dx	Acute gastrojejunal ulcer with hemorrhage, perforation, and obstruction	Bleeding
535.01	ICD-9 Dx	Acute gastritis with hemorrhage	Bleeding
535.11	ICD-9 Dx	Atrophic gastritis with hemorrhage	Bleeding
535.21	ICD-9 Dx	Gastric mucosal hypertrophy with hemorrhage	Bleeding
535.31	ICD-9 Dx	Alcoholic gastritis with hemorrhage	Bleeding
535.41	ICD-9 Dx	Other specified gastritis with hemorrhage	Bleeding
535.51	ICD-9 Dx	Unspecified gastritis and gastroduodenitis with hemorrhage	Bleeding
535.61	ICD-9 Dx	Duodenitis with hemorrhage	Bleeding
535.71	ICD-9 Dx	Eosinophilic gastritis with hemorrhage	Bleeding
568.81	ICD-9 Dx	Hemoperitoneum (nontraumatic)	Bleeding
569.3	ICD-9 Dx	Hemorrhage of rectum and anus	Bleeding
578.0	ICD-9 Dx	Hematemesis	Bleeding
578.1	ICD-9 Dx	Blood in stool	Bleeding
596.7	ICD-9 Dx	Hemorrhage into bladder wall	Bleeding
599.70	ICD-9 Dx	Hematuria, unspecified	Bleeding
599.71	ICD-9 Dx	Gross hematuria	Bleeding
599.72	ICD-9 Dx	Microscopic hematuria	Bleeding
602.1	ICD-9 Dx	Congestion or hemorrhage of prostate	Bleeding
620.1	ICD-9 Dx	Corpus luteum cyst or hematoma	Bleeding
620.7	ICD-9 Dx	Hematoma of broad ligament	Bleeding
623.6	ICD-9 Dx	Vaginal hematoma	Bleeding
719.10	ICD-9 Dx	Hemarthrosis, site unspecified	Bleeding
719.11	ICD-9 Dx	Hemarthrosis, shoulder region	Bleeding
719.12	ICD-9 Dx	Hemarthrosis, upper arm	Bleeding
719.13	ICD-9 Dx	Hemarthrosis, forearm	Bleeding
719.14	ICD-9 Dx	Hemarthrosis, hand	Bleeding
719.15	ICD-9 Dx	Hemarthrosis, pelvic region and thigh	Bleeding
719.16	ICD-9 Dx	Hemarthrosis, lower leg	Bleeding
719.17	ICD-9 Dx	Hemarthrosis, ankle and foot	Bleeding
719.18	ICD-9 Dx	Hemarthrosis, other specified site	Bleeding
719.19	ICD-9 Dx	Hemarthrosis, multiple sites	Bleeding
729.92	ICD-9 Dx	Nontraumatic hematoma of soft tissue	Bleeding
782.7	ICD-9 Dx	Spontaneous ecchymoses	Bleeding
784.7	ICD-9 Dx	Epistaxis	Bleeding
784.8	ICD-9 Dx	Hemorrhage from throat	Bleeding
786.3	ICD-9 Dx	Hemoptysis	Bleeding
786.30	ICD-9 Dx	Hemoptysis, unspecified	Bleeding
786.39	ICD-9 Dx	Other hemoptysis	Bleeding
790.01	ICD-9 Dx	Precipitous drop in hematocrit	Bleeding
865.01	ICD-9 Dx	Spleen hematoma, without rupture of capsule or mention of open wound into cavity	Bleeding
H05231	ICD-10 Dx	Hemorrhage of right orbit	Bleeding
H05232	ICD-10 Dx	Hemorrhage of left orbit	Bleeding
H05233	ICD-10 Dx	Hemorrhage of bilateral orbit	Bleeding
H05239	ICD-10 Dx	Hemorrhage of unspecified orbit	Bleeding
H1130	ICD-10 Dx	Conjunctival hemorrhage, unspecified eye	Bleeding
H1131	ICD-10 Dx	Conjunctival hemorrhage, right eye	Bleeding
H1132	ICD-10 Dx	Conjunctival hemorrhage, left eye	Bleeding
H1133	ICD-10 Dx	Conjunctival hemorrhage, bilateral	Bleeding
H31301	ICD-10 Dx	Unspecified choroidal hemorrhage, right eye	Bleeding
H31302	ICD-10 Dx	Unspecified choroidal hemorrhage, left eye	Bleeding
H31303	ICD-10 Dx	Unspecified choroidal hemorrhage, bilateral	Bleeding
H31309	ICD-10 Dx	Unspecified choroidal hemorrhage, unspecified eye	Bleeding
H31311	ICD-10 Dx	Expulsive choroidal hemorrhage, right eye	Bleeding
H31312	ICD-10 Dx	Expulsive choroidal hemorrhage, left eye	Bleeding
H31313	ICD-10 Dx	Expulsive choroidal hemorrhage, bilateral	Bleeding
H31319	ICD-10 Dx	Expulsive choroidal hemorrhage, unspecified eye	Bleeding
H31411	ICD-10 Dx	Hemorrhagic choroidal detachment, right eye	Bleeding
H31412	ICD-10 Dx	Hemorrhagic choroidal detachment, left eye	Bleeding
H31413	ICD-10 Dx	Hemorrhagic choroidal detachment, bilateral	Bleeding
H31419	ICD-10 Dx	Hemorrhagic choroidal detachment, unspecified eye	Bleeding
H3560	ICD-10 Dx	Retinal hemorrhage, unspecified eye	Bleeding
H3561	ICD-10 Dx	Retinal hemorrhage, right eye	Bleeding
H3562	ICD-10 Dx	Retinal hemorrhage, left eye	Bleeding
H3563	ICD-10 Dx	Retinal hemorrhage, bilateral	Bleeding
H35731	ICD-10 Dx	Hemorrhagic detachment of retinal pigment epithelium, right eye	Bleeding
H35732	ICD-10 Dx	Hemorrhagic detachment of retinal pigment epithelium, left eye	Bleeding
H35733	ICD-10 Dx	Hemorrhagic detachment of retinal pigment epithelium, bilateral	Bleeding
H35739	ICD-10 Dx	Hemorrhagic detachment of retinal pigment epithelium, unspecified eye	Bleeding
H4310	ICD-10 Dx	Vitreous hemorrhage, unspecified eye	Bleeding
H4311	ICD-10 Dx	Vitreous hemorrhage, right eye	Bleeding
H4312	ICD-10 Dx	Vitreous hemorrhage, left eye	Bleeding
H4313	ICD-10 Dx	Vitreous hemorrhage, bilateral	Bleeding
H44811	ICD-10 Dx	Hemophthalmos, right eye	Bleeding
H44812	ICD-10 Dx	Hemophthalmos, left eye	Bleeding
H44813	ICD-10 Dx	Hemophthalmos, bilateral	Bleeding
H44819	ICD-10 Dx	Hemophthalmos, unspecified eye	Bleeding
H47021	ICD-10 Dx	Hemorrhage in optic nerve sheath, right eye	Bleeding
H47022	ICD-10 Dx	Hemorrhage in optic nerve sheath, left eye	Bleeding
H47023	ICD-10 Dx	Hemorrhage in optic nerve sheath, bilateral	Bleeding
H47029	ICD-10 Dx	Hemorrhage in optic nerve sheath, unspecified eye	Bleeding
H60321	ICD-10 Dx	Hemorrhagic otitis externa, right ear	Bleeding
H60322	ICD-10 Dx	Hemorrhagic otitis externa, left ear	Bleeding
H60323	ICD-10 Dx	Hemorrhagic otitis externa, bilateral	Bleeding
H60329	ICD-10 Dx	Hemorrhagic otitis externa, unspecified ear	Bleeding
I312	ICD-10 Dx	Hemopericardium, not elsewhere classified	Bleeding
I6000	ICD-10 Dx	Nontraumatic subarachnoid hemorrhage from unspecified carotid siphon and bifurcation	Bleeding
I6001	ICD-10 Dx	Nontraumatic subarachnoid hemorrhage from right carotid siphon and bifurcation	Bleeding
I6002	ICD-10 Dx	Nontraumatic subarachnoid hemorrhage from left carotid siphon and bifurcation	Bleeding
I6010	ICD-10 Dx	Nontraumatic subarachnoid hemorrhage from unspecified middle cerebral artery	Bleeding
I6011	ICD-10 Dx	Nontraumatic subarachnoid hemorrhage from right middle cerebral artery	Bleeding
I6012	ICD-10 Dx	Nontraumatic subarachnoid hemorrhage from left middle cerebral artery	Bleeding
I6020	ICD-10 Dx	Nontraumatic subarachnoid hemorrhage from unspecified anterior communicating artery	Bleeding
I6021	ICD-10 Dx	Nontraumatic subarachnoid hemorrhage from right anterior communicating artery	Bleeding
I6022	ICD-10 Dx	Nontraumatic subarachnoid hemorrhage from left anterior communicating artery	Bleeding
I6030	ICD-10 Dx	Nontraumatic subarachnoid hemorrhage from unspecified posterior communicating artery	Bleeding
I6031	ICD-10 Dx	Nontraumatic subarachnoid hemorrhage from right posterior communicating artery	Bleeding
I6032	ICD-10 Dx	Nontraumatic subarachnoid hemorrhage from left posterior communicating artery	Bleeding
I604	ICD-10 Dx	Nontraumatic subarachnoid hemorrhage from basilar artery	Bleeding
I6050	ICD-10 Dx	Nontraumatic subarachnoid hemorrhage from unspecified vertebral artery	Bleeding
I6051	ICD-10 Dx	Nontraumatic subarachnoid hemorrhage from right vertebral artery	Bleeding
I6052	ICD-10 Dx	Nontraumatic subarachnoid hemorrhage from left vertebral artery	Bleeding
I606	ICD-10 Dx	Nontraumatic subarachnoid hemorrhage from other intracranial arteries	Bleeding
I607	ICD-10 Dx	Nontraumatic subarachnoid hemorrhage from unspecified intracranial artery	Bleeding
I608	ICD-10 Dx	Other nontraumatic subarachnoid hemorrhage	Bleeding
I609	ICD-10 Dx	Nontraumatic subarachnoid hemorrhage, unspecified	Bleeding
I610	ICD-10 Dx	Nontraumatic intracerebral hemorrhage in hemisphere, subcortical	Bleeding
I611	ICD-10 Dx	Nontraumatic intracerebral hemorrhage in hemisphere, cortical	Bleeding
I612	ICD-10 Dx	Nontraumatic intracerebral hemorrhage in hemisphere, unspecified	Bleeding
I613	ICD-10 Dx	Nontraumatic intracerebral hemorrhage in brain stem	Bleeding
I614	ICD-10 Dx	Nontraumatic intracerebral hemorrhage in cerebellum	Bleeding
I615	ICD-10 Dx	Nontraumatic intracerebral hemorrhage, intraventricular	Bleeding
I616	ICD-10 Dx	Nontraumatic intracerebral hemorrhage, multiple localized	Bleeding
I618	ICD-10 Dx	Other nontraumatic intracerebral hemorrhage	Bleeding
I619	ICD-10 Dx	Nontraumatic intracerebral hemorrhage, unspecified	Bleeding
I6200	ICD-10 Dx	Nontraumatic subdural hemorrhage, unspecified	Bleeding
I6201	ICD-10 Dx	Nontraumatic acute subdural hemorrhage	Bleeding
I6202	ICD-10 Dx	Nontraumatic subacute subdural hemorrhage	Bleeding
I621	ICD-10 Dx	Nontraumatic extradural hemorrhage	Bleeding
I629	ICD-10 Dx	Nontraumatic intracranial hemorrhage, unspecified	Bleeding
I8501	ICD-10 Dx	Esophageal varices with bleeding	Bleeding
I8511	ICD-10 Dx	Secondary esophageal varices with bleeding	Bleeding
J942	ICD-10 Dx	Hemothorax	Bleeding
J9501	ICD-10 Dx	Hemorrhage from tracheostomy stoma	Bleeding
K2211	ICD-10 Dx	Ulcer of esophagus with bleeding	Bleeding
K250	ICD-10 Dx	Acute gastric ulcer with hemorrhage	Bleeding
K252	ICD-10 Dx	Acute gastric ulcer with both hemorrhage and perforation	Bleeding
K260	ICD-10 Dx	Acute duodenal ulcer with hemorrhage	Bleeding
K262	ICD-10 Dx	Acute duodenal ulcer with both hemorrhage and perforation	Bleeding
K270	ICD-10 Dx	Acute peptic ulcer, site unspecified, with hemorrhage	Bleeding
K272	ICD-10 Dx	Acute peptic ulcer, site unspecified, with both hemorrhage and perforation	Bleeding
K280	ICD-10 Dx	Acute gastrojejunal ulcer with hemorrhage	Bleeding
K282	ICD-10 Dx	Acute gastrojejunal ulcer with both hemorrhage and perforation	Bleeding
K2901	ICD-10 Dx	Acute gastritis with bleeding	Bleeding
K2921	ICD-10 Dx	Alcoholic gastritis with bleeding	Bleeding
K2961	ICD-10 Dx	Other gastritis with bleeding	Bleeding
K2971	ICD-10 Dx	Gastritis, unspecified, with bleeding	Bleeding
K2981	ICD-10 Dx	Duodenitis with bleeding	Bleeding
K2991	ICD-10 Dx	Gastroduodenitis, unspecified, with bleeding	Bleeding
K31811	ICD-10 Dx	Angiodysplasia of stomach and duodenum with bleeding	Bleeding
K50011	ICD-10 Dx	Crohn's disease of small intestine with rectal bleeding	Bleeding
K50111	ICD-10 Dx	Crohn's disease of large intestine with rectal bleeding	Bleeding
K50811	ICD-10 Dx	Crohn's disease of both small and large intestine with rectal bleeding	Bleeding
K50911	ICD-10 Dx	Crohn's disease, unspecified, with rectal bleeding	Bleeding
K51411	ICD-10 Dx	Inflammatory polyps of colon with rectal bleeding	Bleeding
K51511	ICD-10 Dx	Left sided colitis with rectal bleeding	Bleeding
K51811	ICD-10 Dx	Other ulcerative colitis with rectal bleeding	Bleeding
K51911	ICD-10 Dx	Ulcerative colitis, unspecified with rectal bleeding	Bleeding
K5521	ICD-10 Dx	Angiodysplasia of colon with hemorrhage	Bleeding
K5701	ICD-10 Dx	Diverticulitis of small intestine with perforation and abscess with bleeding	Bleeding
K5711	ICD-10 Dx	Diverticulosis of small intestine without perforation or abscess with bleeding	Bleeding
K5713	ICD-10 Dx	Diverticulitis of small intestine without perforation or abscess with bleeding	Bleeding
K5721	ICD-10 Dx	Diverticulitis of large intestine with perforation and abscess with bleeding	Bleeding
K5731	ICD-10 Dx	Diverticulosis of large intestine without perforation or abscess with bleeding	Bleeding
K5733	ICD-10 Dx	Diverticulitis of large intestine without perforation or abscess with bleeding	Bleeding
K5741	ICD-10 Dx	Diverticulitis of both small and large intestine with perforation and abscess with bleeding	Bleeding
K5751	ICD-10 Dx	Diverticulosis of both small and large intestine without perforation or abscess with bleeding	Bleeding
K5753	ICD-10 Dx	Diverticulitis of both small and large intestine without perforation or abscess with bleeding	Bleeding
K5781	ICD-10 Dx	Diverticulitis of intestine, part unspecified, with perforation and abscess with bleeding	Bleeding
K5791	ICD-10 Dx	Diverticulosis of intestine, part unspecified, without perforation or abscess with bleeding	Bleeding
K5793	ICD-10 Dx	Diverticulitis of intestine, part unspecified, without perforation or abscess with bleeding	Bleeding
K625	ICD-10 Dx	Hemorrhage of anus and rectum	Bleeding
K762	ICD-10 Dx	Central hemorrhagic necrosis of liver	Bleeding
K9161	ICD-10 Dx	Intraoperative hemorrhage and hematoma of a digestive system organ or structure complicating a digestive sytem procedure	Bleeding
K9162	ICD-10 Dx	Intraoperative hemorrhage and hematoma of a digestive system organ or structure complicating other procedure	Bleeding
K91840	ICD-10 Dx	Postprocedural hemorrhage and hematoma of a digestive system organ or structure following a digestive system procedure	Bleeding
K91841	ICD-10 Dx	Postprocedural hemorrhage and hematoma of a digestive system organ or structure following other procedure	Bleeding
K920	ICD-10 Dx	Hematemesis	Bleeding
K921	ICD-10 Dx	Melena	Bleeding
K922	ICD-10 Dx	Gastrointestinal hemorrhage, unspecified	Bleeding
K9401	ICD-10 Dx	Colostomy hemorrhage	Bleeding
K9411	ICD-10 Dx	Enterostomy hemorrhage	Bleeding
K9421	ICD-10 Dx	Gastrostomy hemorrhage	Bleeding
K9431	ICD-10 Dx	Esophagostomy hemorrhage	Bleeding
M2500	ICD-10 Dx	Hemarthrosis, unspecified joint	Bleeding
M25011	ICD-10 Dx	Hemarthrosis, right shoulder	Bleeding
M25012	ICD-10 Dx	Hemarthrosis, left shoulder	Bleeding
M25019	ICD-10 Dx	Hemarthrosis, unspecified shoulder	Bleeding
M25021	ICD-10 Dx	Hemarthrosis, right elbow	Bleeding
M25022	ICD-10 Dx	Hemarthrosis, left elbow	Bleeding
M25029	ICD-10 Dx	Hemarthrosis, unspecified elbow	Bleeding
M25031	ICD-10 Dx	Hemarthrosis, right wrist	Bleeding
M25032	ICD-10 Dx	Hemarthrosis, left wrist	Bleeding
M25039	ICD-10 Dx	Hemarthrosis, unspecified wrist	Bleeding
M25041	ICD-10 Dx	Hemarthrosis, right hand	Bleeding
M25042	ICD-10 Dx	Hemarthrosis, left hand	Bleeding
M25049	ICD-10 Dx	Hemarthrosis, unspecified hand	Bleeding
M25051	ICD-10 Dx	Hemarthrosis, right hip	Bleeding
M25052	ICD-10 Dx	Hemarthrosis, left hip	Bleeding
M25059	ICD-10 Dx	Hemarthrosis, unspecified hip	Bleeding
M25061	ICD-10 Dx	Hemarthrosis, right knee	Bleeding
M25062	ICD-10 Dx	Hemarthrosis, left knee	Bleeding
M25069	ICD-10 Dx	Hemarthrosis, unspecified knee	Bleeding
M25071	ICD-10 Dx	Hemarthrosis, right ankle	Bleeding
M25072	ICD-10 Dx	Hemarthrosis, left ankle	Bleeding
M25073	ICD-10 Dx	Hemarthrosis, unspecified ankle	Bleeding
M25074	ICD-10 Dx	Hemarthrosis, right foot	Bleeding
M25075	ICD-10 Dx	Hemarthrosis, left foot	Bleeding
M25076	ICD-10 Dx	Hemarthrosis, unspecified foot	Bleeding
M2508	ICD-10 Dx	Hemarthrosis, other specified site	Bleeding
M7981	ICD-10 Dx	Nontraumatic hematoma of soft tissue	Bleeding
N421	ICD-10 Dx	Congestion and hemorrhage of prostate	Bleeding
N836	ICD-10 Dx	Hematosalpinx	Bleeding
N837	ICD-10 Dx	Hematoma of broad ligament	Bleeding
N857	ICD-10 Dx	Hematometra	Bleeding
N897	ICD-10 Dx	Hematocolpos	Bleeding
N923	ICD-10 Dx	Ovulation bleeding	Bleeding
N924	ICD-10 Dx	Excessive bleeding in the premenopausal period	Bleeding
N930	ICD-10 Dx	Postcoital and contact bleeding	Bleeding
N938	ICD-10 Dx	Other specified abnormal uterine and vaginal bleeding	Bleeding
N939	ICD-10 Dx	Abnormal uterine and vaginal bleeding, unspecified	Bleeding
N99510	ICD-10 Dx	Cystostomy hemorrhage	Bleeding
N99520	ICD-10 Dx	Hemorrhage of other external stoma of urinary tract	Bleeding
N99530	ICD-10 Dx	Hemorrhage of other stoma of urinary tract	Bleeding
R041	ICD-10 Dx	Hemorrhage from throat	Bleeding
R0481	ICD-10 Dx	Acute idiopathic pulmonary hemorrhage in infants	Bleeding
R0489	ICD-10 Dx	Hemorrhage from other sites in respiratory passages	Bleeding
R049	ICD-10 Dx	Hemorrhage from respiratory passages, unspecified	Bleeding
R310	ICD-10 Dx	Gross hematuria	Bleeding
R319	ICD-10 Dx	Hematuria, unspecified	Bleeding
R58	ICD-10 Dx	Hemorrhage, not elsewhere classified	Bleeding
R710	ICD-10 Dx	Precipitous drop in hematocrit	Bleeding
S064X0A	ICD-10 Dx	Epidural hemorrhage without loss of consciousness, initial encounter	Bleeding
S064X0D	ICD-10 Dx	Epidural hemorrhage without loss of consciousness, subsequent encounter	Bleeding
S064X0S	ICD-10 Dx	Epidural hemorrhage without loss of consciousness, sequela	Bleeding
S064X1A	ICD-10 Dx	Epidural hemorrhage with loss of consciousness of 30 minutes or less, initial encounter	Bleeding
S064X1D	ICD-10 Dx	Epidural hemorrhage with loss of consciousness of 30 minutes or less, subsequent encounter	Bleeding
S064X1S	ICD-10 Dx	Epidural hemorrhage with loss of consciousness of 30 minutes or less, sequela	Bleeding
S064X2A	ICD-10 Dx	Epidural hemorrhage with loss of consciousness of 31 minutes to 59 minutes, initial encounter	Bleeding
S064X2D	ICD-10 Dx	Epidural hemorrhage with loss of consciousness of 31 minutes to 59 minutes, subsequent encounter	Bleeding
S064X2S	ICD-10 Dx	Epidural hemorrhage with loss of consciousness of 31 minutes to 59 minutes, sequela	Bleeding
S064X3A	ICD-10 Dx	Epidural hemorrhage with loss of consciousness of 1 hour to 5 hours 59 minutes, initial encounter	Bleeding
S064X3D	ICD-10 Dx	Epidural hemorrhage with loss of consciousness of 1 hour to 5 hours 59 minutes, subsequent encounter	Bleeding
S064X3S	ICD-10 Dx	Epidural hemorrhage with loss of consciousness of 1 hour to 5 hours 59 minutes, sequela	Bleeding
S064X4A	ICD-10 Dx	Epidural hemorrhage with loss of consciousness of 6 hours to 24 hours, initial encounter	Bleeding
S064X4D	ICD-10 Dx	Epidural hemorrhage with loss of consciousness of 6 hours to 24 hours, subsequent encounter	Bleeding
S064X4S	ICD-10 Dx	Epidural hemorrhage with loss of consciousness of 6 hours to 24 hours, sequela	Bleeding
S064X5A	ICD-10 Dx	Epidural hemorrhage with loss of consciousness greater than 24 hours with return to pre-existing conscious level, initial encounter	Bleeding
S064X5D	ICD-10 Dx	Epidural hemorrhage with loss of consciousness greater than 24 hours with return to pre-existing conscious level, subsequent encounter	Bleeding
S064X5S	ICD-10 Dx	Epidural hemorrhage with loss of consciousness greater than 24 hours with return to pre-existing conscious level, sequela	Bleeding
S064X6A	ICD-10 Dx	Epidural hemorrhage with loss of consciousness greater than 24 hours without return to pre-existing conscious level with patient surviving, initial encounter	Bleeding
S064X6D	ICD-10 Dx	Epidural hemorrhage with loss of consciousness greater than 24 hours without return to pre-existing conscious level with patient surviving, subsequent encounter	Bleeding
S064X6S	ICD-10 Dx	Epidural hemorrhage with loss of consciousness greater than 24 hours without return to pre-existing conscious level with patient surviving, sequela	Bleeding
S064X8A	ICD-10 Dx	Epidural hemorrhage with loss of consciousness of any duration with death due to other causes prior to regaining consciousness, initial encounter	Bleeding
S064X8D	ICD-10 Dx	Epidural hemorrhage with loss of consciousness of any duration with death due to other causes prior to regaining consciousness, subsequent encounter	Bleeding
S064X8S	ICD-10 Dx	Epidural hemorrhage with loss of consciousness of any duration with death due to other causes prior to regaining consciousness, sequela	Bleeding
S064X9A	ICD-10 Dx	Epidural hemorrhage with loss of consciousness of unspecified duration, initial encounter	Bleeding
S064X9D	ICD-10 Dx	Epidural hemorrhage with loss of consciousness of unspecified duration, subsequent encounter	Bleeding
S064X9S	ICD-10 Dx	Epidural hemorrhage with loss of consciousness of unspecified duration, sequela	Bleeding
783.0	ICD-9 Dx	Anorexia	Decreased Appetite/Weight Loss/Anorexia
783.21	ICD-9 Dx	Loss of weight	Decreased Appetite/Weight Loss/Anorexia
R630	ICD-10 Dx	Anorexia	Decreased Appetite/Weight Loss/Anorexia
R634	ICD-10 Dx	Abnormal weight loss	Decreased Appetite/Weight Loss/Anorexia
564.00	ICD-9 Dx	Unspecified constipation	Diarrhea/Constipation
564.09	ICD-9 Dx	Other constipation	Diarrhea/Constipation
787.91	ICD-9 Dx	Diarrhea	Diarrhea/Constipation
K5900	ICD-10 Dx	Constipation, unspecified	Diarrhea/Constipation
K5903	ICD-10 Dx	Drug induced constipation	Diarrhea/Constipation
K5909	ICD-10 Dx	Other constipation	Diarrhea/Constipation
R197	ICD-10 Dx	Diarrhea, unspecified	Diarrhea/Constipation
780.4	ICD-9 Dx	Dizziness and giddiness	Dizziness
R42	ICD-10 Dx	Dizziness and giddiness	Dizziness
784.42	ICD-9 Dx	Dysphonia	Dysphonia/Hoarseness
R490	ICD-10 Dx	Dysphonia	Dysphonia/Hoarseness
780.6	ICD-9 Dx	Fever, unspecified	Fever
780.61	ICD-9 Dx	Fever presenting with conditions classified elsewhere	Fever
780.62	ICD-9 Dx	Postprocedural fever	Fever
R502	ICD-10 Dx	Drug induced fever	Fever
R5081	ICD-10 Dx	Fever presenting with conditions classified elsewhere	Fever
R5082	ICD-10 Dx	Postprocedural fever	Fever
R509	ICD-10 Dx	Fever, unspecified	Fever
693.0	ICD-9 Dx	Dermatitis due to drugs and medicines taken internally	Hand-Foot Skin Reaction/Rash /Desquamation/Palmar-Plantar Erythrodysesthesia Syndrome (PPES)
L270	ICD-10 Dx	Generalized skin eruption due to drugs and medicaments taken internally	Hand-Foot Skin Reaction/Rash /Desquamation/Palmar-Plantar Erythrodysesthesia Syndrome (PPES)
L271	ICD-10 Dx	Localized skin eruption due to drugs and medicaments taken internally	Hand-Foot Skin Reaction/Rash /Desquamation/Palmar-Plantar Erythrodysesthesia Syndrome (PPES)
782.4	ICD-9 Dx	Jaundice, unspecified, not of newborn	Hyperbilirubinemia
R17	ICD-10 Dx	Unspecified jaundice	Hyperbilirubinemia
276.7	ICD-9 Dx	Hyperpotassemia	Hyperkalemia
E875	ICD-10 Dx	Hyperkalemia	Hyperkalemia
405.09	ICD-9 Dx	Other secondary hypertension, malignant	Hypertension
405.19	ICD-9 Dx	Other secondary hypertension, benign	Hypertension
405.99	ICD-9 Dx	Other secondary hypertension, unspecified	Hypertension
997.91	ICD-9 Dx	Hypertension	Hypertension
I158	ICD-10 Dx	Other secondary hypertension	Hypertension
I159	ICD-10 Dx	Secondary hypertension, unspecified	Hypertension
276.1	ICD-9 Dx	Hyposmolality and/or hyponatremia	Hyponatremia
E871	ICD-10 Dx	Hypo-osmolality and hyponatremia	Hyponatremia
422.90	ICD-9 Dx	Unspecified acute myocarditis	Immune-Mediated Cardiomyopathy/Myocarditis
422.93	ICD-9 Dx	Toxic myocarditis	Immune-Mediated Cardiomyopathy/Myocarditis
422.99	ICD-9 Dx	Other acute myocarditis	Immune-Mediated Cardiomyopathy/Myocarditis
425.0	ICD-9 Dx	Endomyocardial fibrosis	Immune-Mediated Cardiomyopathy/Myocarditis
425.8	ICD-9 Dx	Cardiomyopathy in other diseases classified elsewhere	Immune-Mediated Cardiomyopathy/Myocarditis
425.9	ICD-9 Dx	Unspecified secondary cardiomyopathy	Immune-Mediated Cardiomyopathy/Myocarditis
429.0	ICD-9 Dx	Unspecified myocarditis	Immune-Mediated Cardiomyopathy/Myocarditis
I401	ICD-10 Dx	Isolated myocarditis	Immune-Mediated Cardiomyopathy/Myocarditis
I408	ICD-10 Dx	Other acute myocarditis	Immune-Mediated Cardiomyopathy/Myocarditis
I409	ICD-10 Dx	Acute myocarditis, unspecified	Immune-Mediated Cardiomyopathy/Myocarditis
I41	ICD-10 Dx	Myocarditis in diseases classified elsewhere	Immune-Mediated Cardiomyopathy/Myocarditis
I420	ICD-10 Dx	Dilated cardiomyopathy	Immune-Mediated Cardiomyopathy/Myocarditis
I427	ICD-10 Dx	Cardiomyopathy due to drug and external agent	Immune-Mediated Cardiomyopathy/Myocarditis
I428	ICD-10 Dx	Other cardiomyopathies	Immune-Mediated Cardiomyopathy/Myocarditis
I429	ICD-10 Dx	Cardiomyopathy, unspecified	Immune-Mediated Cardiomyopathy/Myocarditis
I43	ICD-10 Dx	Cardiomyopathy in diseases classified elsewhere	Immune-Mediated Cardiomyopathy/Myocarditis
I514	ICD-10 Dx	Myocarditis, unspecified	Immune-Mediated Cardiomyopathy/Myocarditis
558.9	ICD-9 Dx	Other and unspecified noninfectious gastroenteritis and colitis	Immune-Mediated Colitis
K5289	ICD-10 Dx	Other specified noninfective gastroenteritis and colitis	Immune-Mediated Colitis
K529	ICD-10 Dx	Noninfective gastroenteritis and colitis, unspecified	Immune-Mediated Colitis
695.10	ICD-9 Dx	Erythema multiforme, unspecified	Immune-Mediated Cutaneous Dermatitis/Steven-Johnson Syndrome or Toxic Epidermal Necrolysis
695.11	ICD-9 Dx	Erythema multiforme minor	Immune-Mediated Cutaneous Dermatitis/Steven-Johnson Syndrome or Toxic Epidermal Necrolysis
695.12	ICD-9 Dx	Erythema multiforme major	Immune-Mediated Cutaneous Dermatitis/Steven-Johnson Syndrome or Toxic Epidermal Necrolysis
695.13	ICD-9 Dx	Stevens-Johnson syndrome	Immune-Mediated Cutaneous Dermatitis/Steven-Johnson Syndrome or Toxic Epidermal Necrolysis
695.14	ICD-9 Dx	Stevens-Johnson syndrome-toxic epidermal necrolysis overlap syndrome	Immune-Mediated Cutaneous Dermatitis/Steven-Johnson Syndrome or Toxic Epidermal Necrolysis
695.15	ICD-9 Dx	Toxic epidermal necrolysis	Immune-Mediated Cutaneous Dermatitis/Steven-Johnson Syndrome or Toxic Epidermal Necrolysis
695.19	ICD-9 Dx	Other erythema multiforme	Immune-Mediated Cutaneous Dermatitis/Steven-Johnson Syndrome or Toxic Epidermal Necrolysis
L511	ICD-10 Dx	Stevens-Johnson syndrome	Immune-Mediated Cutaneous Dermatitis/Steven-Johnson Syndrome or Toxic Epidermal Necrolysis
L512	ICD-10 Dx	Toxic epidermal necrolysis [Lyell]	Immune-Mediated Cutaneous Dermatitis/Steven-Johnson Syndrome or Toxic Epidermal Necrolysis
L513	ICD-10 Dx	Stevens-Johnson syndrome-toxic epidermal necrolysis overlap syndrome	Immune-Mediated Cutaneous Dermatitis/Steven-Johnson Syndrome or Toxic Epidermal Necrolysis
L518	ICD-10 Dx	Other erythema multiforme	Immune-Mediated Cutaneous Dermatitis/Steven-Johnson Syndrome or Toxic Epidermal Necrolysis
L519	ICD-10 Dx	Erythema multiforme, unspecified	Immune-Mediated Cutaneous Dermatitis/Steven-Johnson Syndrome or Toxic Epidermal Necrolysis
571.42	ICD-9 Dx	Autoimmune hepatitis	Immune-Mediated Hepatitis
573.3	ICD-9 Dx	Unspecified hepatitis	Immune-Mediated Hepatitis
K7200	ICD-10 Dx	Acute and subacute hepatic failure without coma	Immune-Mediated Hepatitis
K7201	ICD-10 Dx	Acute and subacute hepatic failure with coma	Immune-Mediated Hepatitis
K7290	ICD-10 Dx	Hepatic failure, unspecified without coma	Immune-Mediated Hepatitis
K7291	ICD-10 Dx	Hepatic failure, unspecified with coma	Immune-Mediated Hepatitis
K752	ICD-10 Dx	Nonspecific reactive hepatitis	Immune-Mediated Hepatitis
K754	ICD-10 Dx	Autoimmune hepatitis	Immune-Mediated Hepatitis
242.00	ICD-9 Dx	Toxic diffuse goiter without mention of thyrotoxic crisis or storm	Immune-Mediated Hyperthyroidism
242.01	ICD-9 Dx	Toxic diffuse goiter with mention of thyrotoxic crisis or storm	Immune-Mediated Hyperthyroidism
E0500	ICD-10 Dx	Thyrotoxicosis with diffuse goiter without thyrotoxic crisis or storm	Immune-Mediated Hyperthyroidism
E0501	ICD-10 Dx	Thyrotoxicosis with diffuse goiter with thyrotoxic crisis or storm	Immune-Mediated Hyperthyroidism
244.3	ICD-9 Dx	Other iatrogenic hypothyroidism	Immune-Mediated Hypothyroidism
244.8	ICD-9 Dx	Other specified acquired hypothyroidism	Immune-Mediated Hypothyroidism
244.9	ICD-9 Dx	Unspecified hypothyroidism	Immune-Mediated Hypothyroidism
245.2	ICD-9 Dx	Chronic lymphocytic thyroiditis	Immune-Mediated Hypothyroidism
E032	ICD-10 Dx	Hypothyroidism due to medicaments and other exogenous substances	Immune-Mediated Hypothyroidism
E038	ICD-10 Dx	Other specified hypothyroidism	Immune-Mediated Hypothyroidism
E039	ICD-10 Dx	Hypothyroidism, unspecified	Immune-Mediated Hypothyroidism
E063	ICD-10 Dx	Autoimmune thyroiditis	Immune-Mediated Hypothyroidism
713.6	ICD-9 Dx	Arthropathy associated with hypersensitivity reaction	Immune-Mediated Inflammatory Arthritis
714.89	ICD-9 Dx	Other specified inflammatory polyarthropathies	Immune-Mediated Inflammatory Arthritis
714.9	ICD-9 Dx	Unspecified inflammatory polyarthropathy	Immune-Mediated Inflammatory Arthritis
716.20	ICD-9 Dx	Allergic arthritis, site unspecified	Immune-Mediated Inflammatory Arthritis
716.21	ICD-9 Dx	Allergic arthritis, shoulder region	Immune-Mediated Inflammatory Arthritis
716.22	ICD-9 Dx	Allergic arthritis, upper arm	Immune-Mediated Inflammatory Arthritis
716.23	ICD-9 Dx	Allergic arthritis, forearm	Immune-Mediated Inflammatory Arthritis
716.24	ICD-9 Dx	Allergic arthritis, hand	Immune-Mediated Inflammatory Arthritis
716.25	ICD-9 Dx	Allergic arthritis, pelvic region and thigh	Immune-Mediated Inflammatory Arthritis
716.26	ICD-9 Dx	Allergic arthritis, lower leg	Immune-Mediated Inflammatory Arthritis
716.27	ICD-9 Dx	Allergic arthritis, ankle and foot	Immune-Mediated Inflammatory Arthritis
716.28	ICD-9 Dx	Allergic arthritis, other specified sites	Immune-Mediated Inflammatory Arthritis
716.29	ICD-9 Dx	Allergic arthritis, multiple sites	Immune-Mediated Inflammatory Arthritis
M0280	ICD-10 Dx	Other reactive arthropathies, unspecified site	Immune-Mediated Inflammatory Arthritis
M02811	ICD-10 Dx	Other reactive arthropathies, right shoulder	Immune-Mediated Inflammatory Arthritis
M02812	ICD-10 Dx	Other reactive arthropathies, left shoulder	Immune-Mediated Inflammatory Arthritis
M02819	ICD-10 Dx	Other reactive arthropathies, unspecified shoulder	Immune-Mediated Inflammatory Arthritis
M02821	ICD-10 Dx	Other reactive arthropathies, right elbow	Immune-Mediated Inflammatory Arthritis
M02822	ICD-10 Dx	Other reactive arthropathies, left elbow	Immune-Mediated Inflammatory Arthritis
M02829	ICD-10 Dx	Other reactive arthropathies, unspecified elbow	Immune-Mediated Inflammatory Arthritis
M02831	ICD-10 Dx	Other reactive arthropathies, right wrist	Immune-Mediated Inflammatory Arthritis
M02832	ICD-10 Dx	Other reactive arthropathies, left wrist	Immune-Mediated Inflammatory Arthritis
M02839	ICD-10 Dx	Other reactive arthropathies, unspecified wrist	Immune-Mediated Inflammatory Arthritis
M02841	ICD-10 Dx	Other reactive arthropathies, right hand	Immune-Mediated Inflammatory Arthritis
M02842	ICD-10 Dx	Other reactive arthropathies, left hand	Immune-Mediated Inflammatory Arthritis
M02849	ICD-10 Dx	Other reactive arthropathies, unspecified hand	Immune-Mediated Inflammatory Arthritis
M02851	ICD-10 Dx	Other reactive arthropathies, right hip	Immune-Mediated Inflammatory Arthritis
M02852	ICD-10 Dx	Other reactive arthropathies, left hip	Immune-Mediated Inflammatory Arthritis
M02859	ICD-10 Dx	Other reactive arthropathies, unspecified hip	Immune-Mediated Inflammatory Arthritis
M02861	ICD-10 Dx	Other reactive arthropathies, right knee	Immune-Mediated Inflammatory Arthritis
M02862	ICD-10 Dx	Other reactive arthropathies, left knee	Immune-Mediated Inflammatory Arthritis
M02869	ICD-10 Dx	Other reactive arthropathies, unspecified knee	Immune-Mediated Inflammatory Arthritis
M02871	ICD-10 Dx	Other reactive arthropathies, right ankle and foot	Immune-Mediated Inflammatory Arthritis
M02872	ICD-10 Dx	Other reactive arthropathies, left ankle and foot	Immune-Mediated Inflammatory Arthritis
M02879	ICD-10 Dx	Other reactive arthropathies, unspecified ankle and foot	Immune-Mediated Inflammatory Arthritis
M0288	ICD-10 Dx	Other reactive arthropathies, vertebrae	Immune-Mediated Inflammatory Arthritis
M0289	ICD-10 Dx	Other reactive arthropathies, multiple sites	Immune-Mediated Inflammatory Arthritis
M029	ICD-10 Dx	Reactive arthropathy, unspecified	Immune-Mediated Inflammatory Arthritis
M364	ICD-10 Dx	Arthropathy in hypersensitivity reactions classified elsewhere	Immune-Mediated Inflammatory Arthritis
580.0	ICD-9 Dx	Acute glomerulonephritis with lesion of proliferative glomerulonephritis	Immune-Mediated Nephritis
580.4	ICD-9 Dx	Acute glomerulonephritis with lesion of rapidly progressive glomerulonephritis	Immune-Mediated Nephritis
580.81	ICD-9 Dx	Acute glomerulonephritis with other specified pathological lesion in kidney in disease classified elsewhere	Immune-Mediated Nephritis
580.89	ICD-9 Dx	Other acute glomerulonephritis with other specified pathological lesion in kidney	Immune-Mediated Nephritis
580.9	ICD-9 Dx	Acute glomerulonephritis with unspecified pathological lesion in kidney	Immune-Mediated Nephritis
583.0	ICD-9 Dx	Nephritis and nephropathy, not specified as acute or chronic, with lesion of proliferative glomerulonephritis	Immune-Mediated Nephritis
583.1	ICD-9 Dx	Nephritis and nephropathy, not specified as acute or chronic, with lesion of membranous glomerulonephritis	Immune-Mediated Nephritis
583.2	ICD-9 Dx	Nephritis and nephropathy, not specified as acute or chronic, with lesion of membranoproliferative glomerulonephritis	Immune-Mediated Nephritis
583.4	ICD-9 Dx	Nephritis and nephropathy, not specified as acute or chronic, with lesion of rapidly progressive glomerulonephritis	Immune-Mediated Nephritis
583.6	ICD-9 Dx	Nephritis and nephropathy, not specified as acute or chronic, with lesion of renal cortical necrosis	Immune-Mediated Nephritis
583.7	ICD-9 Dx	Nephritis and nephropathy, not specified as acute or chronic, with lesion of renal medullary necrosis	Immune-Mediated Nephritis
583.81	ICD-9 Dx	Nephritis and nephropathy, not specified as acute or chronic, with other specified pathological lesion in kidney, in diseases classified elsewhere	Immune-Mediated Nephritis
583.89	ICD-9 Dx	Other nephritis and nephropathy, not specified as acute or chronic, with specified pathological lesion in kidney	Immune-Mediated Nephritis
583.9	ICD-9 Dx	Nephritis and nephropathy, not specified as acute or chronic, with unspecified pathological lesion in kidney	Immune-Mediated Nephritis
N050	ICD-10 Dx	Unspecified nephritic syndrome with minor glomerular abnormality	Immune-Mediated Nephritis
N051	ICD-10 Dx	Unspecified nephritic syndrome with focal and segmental glomerular lesions	Immune-Mediated Nephritis
N052	ICD-10 Dx	Unspecified nephritic syndrome with diffuse membranous glomerulonephritis	Immune-Mediated Nephritis
N053	ICD-10 Dx	Unspecified nephritic syndrome with diffuse mesangial proliferative glomerulonephritis	Immune-Mediated Nephritis
N054	ICD-10 Dx	Unspecified nephritic syndrome with diffuse endocapillary proliferative glomerulonephritis	Immune-Mediated Nephritis
N055	ICD-10 Dx	Unspecified nephritic syndrome with diffuse mesangiocapillary glomerulonephritis	Immune-Mediated Nephritis
N056	ICD-10 Dx	Unspecified nephritic syndrome with dense deposit disease	Immune-Mediated Nephritis
N057	ICD-10 Dx	Unspecified nephritic syndrome with diffuse crescentic glomerulonephritis	Immune-Mediated Nephritis
N058	ICD-10 Dx	Unspecified nephritic syndrome with other morphologic changes	Immune-Mediated Nephritis
N059	ICD-10 Dx	Unspecified nephritic syndrome with unspecified morphologic changes	Immune-Mediated Nephritis
N141	ICD-10 Dx	Nephropathy induced by other drugs, medicaments and biological substances	Immune-Mediated Nephritis
N142	ICD-10 Dx	Nephropathy induced by unspecified drug, medicament or biological substance	Immune-Mediated Nephritis
N144	ICD-10 Dx	Toxic nephropathy, not elsewhere classified	Immune-Mediated Nephritis
577.0	ICD-9 Dx	Acute pancreatitis	Immune-Mediated Pancreatitis
577.1	ICD-9 Dx	Chronic pancreatitis	Immune-Mediated Pancreatitis
K853	ICD-10 Dx	Drug induced acute pancreatitis	Immune-Mediated Pancreatitis
K8530	ICD-10 Dx	Drug induced acute pancreatitis without necrosis or infection	Immune-Mediated Pancreatitis
K8531	ICD-10 Dx	Drug induced acute pancreatitis with uninfected necrosis	Immune-Mediated Pancreatitis
K8532	ICD-10 Dx	Drug induced acute pancreatitis with infected necrosis	Immune-Mediated Pancreatitis
K858	ICD-10 Dx	Other acute pancreatitis	Immune-Mediated Pancreatitis
K8580	ICD-10 Dx	Other acute pancreatitis without necrosis or infection	Immune-Mediated Pancreatitis
K8581	ICD-10 Dx	Other acute pancreatitis with uninfected necrosis	Immune-Mediated Pancreatitis
K8582	ICD-10 Dx	Other acute pancreatitis with infected necrosis	Immune-Mediated Pancreatitis
K859	ICD-10 Dx	Acute pancreatitis, unspecified	Immune-Mediated Pancreatitis
K8590	ICD-10 Dx	Acute pancreatitis without necrosis or infection, unspecified	Immune-Mediated Pancreatitis
K8591	ICD-10 Dx	Acute pancreatitis with uninfected necrosis, unspecified	Immune-Mediated Pancreatitis
K8592	ICD-10 Dx	Acute pancreatitis with infected necrosis, unspecified	Immune-Mediated Pancreatitis
K860	ICD-10 Dx	Alcohol-induced chronic pancreatitis	Immune-Mediated Pancreatitis
K861	ICD-10 Dx	Other chronic pancreatitis	Immune-Mediated Pancreatitis
253.2	ICD-9 Dx	Panhypopituitarism	Immune-Mediated Pituitary/Adrenal Insufficiency
253.4	ICD-9 Dx	Other anterior pituitary disorders	Immune-Mediated Pituitary/Adrenal Insufficiency
253.7	ICD-9 Dx	Iatrogenic pituitary disorders	Immune-Mediated Pituitary/Adrenal Insufficiency
253.8	ICD-9 Dx	Other disorders of the pituitary and other syndromes of diencephalohypophyseal origin	Immune-Mediated Pituitary/Adrenal Insufficiency
253.9	ICD-9 Dx	Unspecified disorder of the pituitary gland and its hypothalamic control	Immune-Mediated Pituitary/Adrenal Insufficiency
255.41	ICD-9 Dx	Glucocorticoid deficiency	Immune-Mediated Pituitary/Adrenal Insufficiency
255.42	ICD-9 Dx	Mineralocorticoid deficiency	Immune-Mediated Pituitary/Adrenal Insufficiency
255.5	ICD-9 Dx	Other adrenal hypofunction	Immune-Mediated Pituitary/Adrenal Insufficiency
E230	ICD-10 Dx	Hypopituitarism	Immune-Mediated Pituitary/Adrenal Insufficiency
E231	ICD-10 Dx	Drug-induced hypopituitarism	Immune-Mediated Pituitary/Adrenal Insufficiency
E236	ICD-10 Dx	Other disorders of pituitary gland	Immune-Mediated Pituitary/Adrenal Insufficiency
E237	ICD-10 Dx	Disorder of pituitary gland, unspecified	Immune-Mediated Pituitary/Adrenal Insufficiency
E272	ICD-10 Dx	Addisonian crisis	Immune-Mediated Pituitary/Adrenal Insufficiency
E273	ICD-10 Dx	Drug-induced adrenocortical insufficiency	Immune-Mediated Pituitary/Adrenal Insufficiency
E2740	ICD-10 Dx	Unspecified adrenocortical insufficiency	Immune-Mediated Pituitary/Adrenal Insufficiency
E2749	ICD-10 Dx	Other adrenocortical insufficiency	Immune-Mediated Pituitary/Adrenal Insufficiency
495.8	ICD-9 Dx	Other specified allergic alveolitis and pneumonitis	Immune-Mediated Pneumonitis
495.9	ICD-9 Dx	Unspecified allergic alveolitis and pneumonitis	Immune-Mediated Pneumonitis
J702	ICD-10 Dx	Acute drug-induced interstitial lung disorders	Immune-Mediated Pneumonitis
J703	ICD-10 Dx	Chronic drug-induced interstitial lung disorders	Immune-Mediated Pneumonitis
J704	ICD-10 Dx	Drug-induced interstitial lung disorders, unspecified	Immune-Mediated Pneumonitis
287.31	ICD-9 Dx	Immune thrombocytopenic purpura	Immune-Mediated Thrombocytopenia
287.49	ICD-9 Dx	Other secondary thrombocytopenia	Immune-Mediated Thrombocytopenia
287.5	ICD-9 Dx	Unspecified thrombocytopenia	Immune-Mediated Thrombocytopenia
D693	ICD-10 Dx	Immune thrombocytopenic purpura	Immune-Mediated Thrombocytopenia
D6959	ICD-10 Dx	Other secondary thrombocytopenia	Immune-Mediated Thrombocytopenia
D696	ICD-10 Dx	Thrombocytopenia, unspecified	Immune-Mediated Thrombocytopenia
250.11	ICD-9 Dx	Diabetes with ketoacidosis, type I [juvenile type], not stated as uncontrolled	Immune-Mediated Type 1 Diabetes Mellitus
250.13	ICD-9 Dx	Diabetes with ketoacidosis, type I [juvenile type], uncontrolled	Immune-Mediated Type 1 Diabetes Mellitus
250.21	ICD-9 Dx	Diabetes with hyperosmolarity, type I [juvenile type], not stated as uncontrolled	Immune-Mediated Type 1 Diabetes Mellitus
250.23	ICD-9 Dx	Diabetes with hyperosmolarity, type I [juvenile type], uncontrolled	Immune-Mediated Type 1 Diabetes Mellitus
250.31	ICD-9 Dx	Diabetes with other coma, type I [juvenile type], not stated as uncontrolled	Immune-Mediated Type 1 Diabetes Mellitus
250.33	ICD-9 Dx	Diabetes with other coma, type I [juvenile type], uncontrolled	Immune-Mediated Type 1 Diabetes Mellitus
250.01	ICD-9 Dx	Diabetes mellitus without mention of complication, type I [juvenile type], not stated as uncontrolled	Immune-Mediated Type 1 Diabetes Mellitus
250.03	ICD-9 Dx	Diabetes mellitus without mention of complication, type I [juvenile type], uncontrolled	Immune-Mediated Type 1 Diabetes Mellitus
250.41	ICD-9 Dx	Diabetes with renal manifestations, type I [juvenile type], not stated as uncontrolled	Immune-Mediated Type 1 Diabetes Mellitus
250.43	ICD-9 Dx	Diabetes with renal manifestations, type I [juvenile type], uncontrolled	Immune-Mediated Type 1 Diabetes Mellitus
250.51	ICD-9 Dx	Diabetes with ophthalmic manifestations, type I [juvenile type], not stated as uncontrolled	Immune-Mediated Type 1 Diabetes Mellitus
250.53	ICD-9 Dx	Diabetes with ophthalmic manifestations, type I [juvenile type], uncontrolled	Immune-Mediated Type 1 Diabetes Mellitus
250.61	ICD-9 Dx	Diabetes with neurological manifestations, type I [juvenile type], not stated as uncontrolled	Immune-Mediated Type 1 Diabetes Mellitus
250.63	ICD-9 Dx	Diabetes with neurological manifestations, type I [juvenile type], uncontrolled	Immune-Mediated Type 1 Diabetes Mellitus
250.71	ICD-9 Dx	Diabetes with peripheral circulatory disorders, type I [juvenile type], not stated as uncontrolled	Immune-Mediated Type 1 Diabetes Mellitus
250.73	ICD-9 Dx	Diabetes with peripheral circulatory disorders, type I [juvenile type], uncontrolled	Immune-Mediated Type 1 Diabetes Mellitus
250.81	ICD-9 Dx	Diabetes with other specified manifestations, type I [juvenile type], not stated as uncontrolled	Immune-Mediated Type 1 Diabetes Mellitus
250.83	ICD-9 Dx	Diabetes with other specified manifestations, type I [juvenile type], uncontrolled	Immune-Mediated Type 1 Diabetes Mellitus
250.91	ICD-9 Dx	Diabetes with unspecified complication, type I [juvenile type], not stated as uncontrolled	Immune-Mediated Type 1 Diabetes Mellitus
250.93	ICD-9 Dx	Diabetes with unspecified complication, type I [juvenile type], uncontrolled	Immune-Mediated Type 1 Diabetes Mellitus
E1010	ICD-10 Dx	Type 1 diabetes mellitus with ketoacidosis without coma	Immune-Mediated Type 1 Diabetes Mellitus
E1011	ICD-10 Dx	Type 1 diabetes mellitus with ketoacidosis with coma	Immune-Mediated Type 1 Diabetes Mellitus
E1021	ICD-10 Dx	Type 1 diabetes mellitus with diabetic nephropathy	Immune-Mediated Type 1 Diabetes Mellitus
E1022	ICD-10 Dx	Type 1 diabetes mellitus with diabetic chronic kidney disease	Immune-Mediated Type 1 Diabetes Mellitus
E1029	ICD-10 Dx	Type 1 diabetes mellitus with other diabetic kidney complication	Immune-Mediated Type 1 Diabetes Mellitus
E10311	ICD-10 Dx	Type 1 diabetes mellitus with unspecified diabetic retinopathy with macular edema	Immune-Mediated Type 1 Diabetes Mellitus
E10319	ICD-10 Dx	Type 1 diabetes mellitus with unspecified diabetic retinopathy without macular edema	Immune-Mediated Type 1 Diabetes Mellitus
E10321	ICD-10 Dx	Type 1 diabetes mellitus with mild nonproliferative diabetic retinopathy with macular edema	Immune-Mediated Type 1 Diabetes Mellitus
E103211	ICD-10 Dx	Type 1 diabetes mellitus with mild nonproliferative diabetic retinopathy with macular edema, right eye	Immune-Mediated Type 1 Diabetes Mellitus
E103212	ICD-10 Dx	Type 1 diabetes mellitus with mild nonproliferative diabetic retinopathy with macular edema, left eye	Immune-Mediated Type 1 Diabetes Mellitus
E103213	ICD-10 Dx	Type 1 diabetes mellitus with mild nonproliferative diabetic retinopathy with macular edema, bilateral	Immune-Mediated Type 1 Diabetes Mellitus
E103219	ICD-10 Dx	Type 1 diabetes mellitus with mild nonproliferative diabetic retinopathy with macular edema, unspecified eye	Immune-Mediated Type 1 Diabetes Mellitus
E10329	ICD-10 Dx	Type 1 diabetes mellitus with mild nonproliferative diabetic retinopathy without macular edema	Immune-Mediated Type 1 Diabetes Mellitus
E103291	ICD-10 Dx	Type 1 diabetes mellitus with mild nonproliferative diabetic retinopathy without macular edema, right eye	Immune-Mediated Type 1 Diabetes Mellitus
E103292	ICD-10 Dx	Type 1 diabetes mellitus with mild nonproliferative diabetic retinopathy without macular edema, left eye	Immune-Mediated Type 1 Diabetes Mellitus
E103293	ICD-10 Dx	Type 1 diabetes mellitus with mild nonproliferative diabetic retinopathy without macular edema, bilateral	Immune-Mediated Type 1 Diabetes Mellitus
E103299	ICD-10 Dx	Type 1 diabetes mellitus with mild nonproliferative diabetic retinopathy without macular edema, unspecified eye	Immune-Mediated Type 1 Diabetes Mellitus
E10331	ICD-10 Dx	Type 1 diabetes mellitus with moderate nonproliferative diabetic retinopathy with macular edema	Immune-Mediated Type 1 Diabetes Mellitus
E103311	ICD-10 Dx	Type 1 diabetes mellitus with moderate nonproliferative diabetic retinopathy with macular edema, right eye	Immune-Mediated Type 1 Diabetes Mellitus
E103312	ICD-10 Dx	Type 1 diabetes mellitus with moderate nonproliferative diabetic retinopathy with macular edema, left eye	Immune-Mediated Type 1 Diabetes Mellitus
E103313	ICD-10 Dx	Type 1 diabetes mellitus with moderate nonproliferative diabetic retinopathy with macular edema, bilateral	Immune-Mediated Type 1 Diabetes Mellitus
E103319	ICD-10 Dx	Type 1 diabetes mellitus with moderate nonproliferative diabetic retinopathy with macular edema, unspecified eye	Immune-Mediated Type 1 Diabetes Mellitus
E10339	ICD-10 Dx	Type 1 diabetes mellitus with moderate nonproliferative diabetic retinopathy without macular edema	Immune-Mediated Type 1 Diabetes Mellitus
E103391	ICD-10 Dx	Type 1 diabetes mellitus with moderate nonproliferative diabetic retinopathy without macular edema, right eye	Immune-Mediated Type 1 Diabetes Mellitus
E103392	ICD-10 Dx	Type 1 diabetes mellitus with moderate nonproliferative diabetic retinopathy without macular edema, left eye	Immune-Mediated Type 1 Diabetes Mellitus
E103393	ICD-10 Dx	Type 1 diabetes mellitus with moderate nonproliferative diabetic retinopathy without macular edema, bilateral	Immune-Mediated Type 1 Diabetes Mellitus
E103399	ICD-10 Dx	Type 1 diabetes mellitus with moderate nonproliferative diabetic retinopathy without macular edema, unspecified eye	Immune-Mediated Type 1 Diabetes Mellitus
E10341	ICD-10 Dx	Type 1 diabetes mellitus with severe nonproliferative diabetic retinopathy with macular edema	Immune-Mediated Type 1 Diabetes Mellitus
E103411	ICD-10 Dx	Type 1 diabetes mellitus with severe nonproliferative diabetic retinopathy with macular edema, right eye	Immune-Mediated Type 1 Diabetes Mellitus
E103412	ICD-10 Dx	Type 1 diabetes mellitus with severe nonproliferative diabetic retinopathy with macular edema, left eye	Immune-Mediated Type 1 Diabetes Mellitus
E103413	ICD-10 Dx	Type 1 diabetes mellitus with severe nonproliferative diabetic retinopathy with macular edema, bilateral	Immune-Mediated Type 1 Diabetes Mellitus
E103419	ICD-10 Dx	Type 1 diabetes mellitus with severe nonproliferative diabetic retinopathy with macular edema, unspecified eye	Immune-Mediated Type 1 Diabetes Mellitus
E10349	ICD-10 Dx	Type 1 diabetes mellitus with severe nonproliferative diabetic retinopathy without macular edema	Immune-Mediated Type 1 Diabetes Mellitus
E103491	ICD-10 Dx	Type 1 diabetes mellitus with severe nonproliferative diabetic retinopathy without macular edema, right eye	Immune-Mediated Type 1 Diabetes Mellitus
E103492	ICD-10 Dx	Type 1 diabetes mellitus with severe nonproliferative diabetic retinopathy without macular edema, left eye	Immune-Mediated Type 1 Diabetes Mellitus
E103493	ICD-10 Dx	Type 1 diabetes mellitus with severe nonproliferative diabetic retinopathy without macular edema, bilateral	Immune-Mediated Type 1 Diabetes Mellitus
E103499	ICD-10 Dx	Type 1 diabetes mellitus with severe nonproliferative diabetic retinopathy without macular edema, unspecified eye	Immune-Mediated Type 1 Diabetes Mellitus
E10351	ICD-10 Dx	Type 1 diabetes mellitus with proliferative diabetic retinopathy with macular edema	Immune-Mediated Type 1 Diabetes Mellitus
E103511	ICD-10 Dx	Type 1 diabetes mellitus with proliferative diabetic retinopathy with macular edema, right eye	Immune-Mediated Type 1 Diabetes Mellitus
E103512	ICD-10 Dx	Type 1 diabetes mellitus with proliferative diabetic retinopathy with macular edema, left eye	Immune-Mediated Type 1 Diabetes Mellitus
E103513	ICD-10 Dx	Type 1 diabetes mellitus with proliferative diabetic retinopathy with macular edema, bilateral	Immune-Mediated Type 1 Diabetes Mellitus
E103519	ICD-10 Dx	Type 1 diabetes mellitus with proliferative diabetic retinopathy with macular edema, unspecified eye	Immune-Mediated Type 1 Diabetes Mellitus
E103521	ICD-10 Dx	Type 1 diabetes mellitus with proliferative diabetic retinopathy with traction retinal detachment involving the macula, right eye	Immune-Mediated Type 1 Diabetes Mellitus
E103522	ICD-10 Dx	Type 1 diabetes mellitus with proliferative diabetic retinopathy with traction retinal detachment involving the macula, left eye	Immune-Mediated Type 1 Diabetes Mellitus
E103523	ICD-10 Dx	Type 1 diabetes mellitus with proliferative diabetic retinopathy with traction retinal detachment involving the macula, bilateral	Immune-Mediated Type 1 Diabetes Mellitus
E103529	ICD-10 Dx	Type 1 diabetes mellitus with proliferative diabetic retinopathy with traction retinal detachment involving the macula, unspecified eye	Immune-Mediated Type 1 Diabetes Mellitus
E103531	ICD-10 Dx	Type 1 diabetes mellitus with proliferative diabetic retinopathy with traction retinal detachment not involving the macula, right eye	Immune-Mediated Type 1 Diabetes Mellitus
E103532	ICD-10 Dx	Type 1 diabetes mellitus with proliferative diabetic retinopathy with traction retinal detachment not involving the macula, left eye	Immune-Mediated Type 1 Diabetes Mellitus
E103533	ICD-10 Dx	Type 1 diabetes mellitus with proliferative diabetic retinopathy with traction retinal detachment not involving the macula, bilateral	Immune-Mediated Type 1 Diabetes Mellitus
E103539	ICD-10 Dx	Type 1 diabetes mellitus with proliferative diabetic retinopathy with traction retinal detachment not involving the macula, unspecified eye	Immune-Mediated Type 1 Diabetes Mellitus
E103541	ICD-10 Dx	Type 1 diabetes mellitus with proliferative diabetic retinopathy with combined traction retinal detachment and rhegmatogenous retinal detachment, right eye	Immune-Mediated Type 1 Diabetes Mellitus
E103542	ICD-10 Dx	Type 1 diabetes mellitus with proliferative diabetic retinopathy with combined traction retinal detachment and rhegmatogenous retinal detachment, left eye	Immune-Mediated Type 1 Diabetes Mellitus
E103543	ICD-10 Dx	Type 1 diabetes mellitus with proliferative diabetic retinopathy with combined traction retinal detachment and rhegmatogenous retinal detachment, bilateral	Immune-Mediated Type 1 Diabetes Mellitus
E103549	ICD-10 Dx	Type 1 diabetes mellitus with proliferative diabetic retinopathy with combined traction retinal detachment and rhegmatogenous retinal detachment, unspecified eye	Immune-Mediated Type 1 Diabetes Mellitus
E103551	ICD-10 Dx	Type 1 diabetes mellitus with stable proliferative diabetic retinopathy, right eye	Immune-Mediated Type 1 Diabetes Mellitus
E103552	ICD-10 Dx	Type 1 diabetes mellitus with stable proliferative diabetic retinopathy, left eye	Immune-Mediated Type 1 Diabetes Mellitus
E103553	ICD-10 Dx	Type 1 diabetes mellitus with stable proliferative diabetic retinopathy, bilateral	Immune-Mediated Type 1 Diabetes Mellitus
E103559	ICD-10 Dx	Type 1 diabetes mellitus with stable proliferative diabetic retinopathy, unspecified eye	Immune-Mediated Type 1 Diabetes Mellitus
E10359	ICD-10 Dx	Type 1 diabetes mellitus with proliferative diabetic retinopathy without macular edema	Immune-Mediated Type 1 Diabetes Mellitus
E103591	ICD-10 Dx	Type 1 diabetes mellitus with proliferative diabetic retinopathy without macular edema, right eye	Immune-Mediated Type 1 Diabetes Mellitus
E103592	ICD-10 Dx	Type 1 diabetes mellitus with proliferative diabetic retinopathy without macular edema, left eye	Immune-Mediated Type 1 Diabetes Mellitus
E103593	ICD-10 Dx	Type 1 diabetes mellitus with proliferative diabetic retinopathy without macular edema, bilateral	Immune-Mediated Type 1 Diabetes Mellitus
E103599	ICD-10 Dx	Type 1 diabetes mellitus with proliferative diabetic retinopathy without macular edema, unspecified eye	Immune-Mediated Type 1 Diabetes Mellitus
E1036	ICD-10 Dx	Type 1 diabetes mellitus with diabetic cataract	Immune-Mediated Type 1 Diabetes Mellitus
E1037X1	ICD-10 Dx	Type 1 diabetes mellitus with diabetic macular edema, resolved following treatment, right eye	Immune-Mediated Type 1 Diabetes Mellitus
E1037X2	ICD-10 Dx	Type 1 diabetes mellitus with diabetic macular edema, resolved following treatment, left eye	Immune-Mediated Type 1 Diabetes Mellitus
E1037X3	ICD-10 Dx	Type 1 diabetes mellitus with diabetic macular edema, resolved following treatment, bilateral	Immune-Mediated Type 1 Diabetes Mellitus
E1037X9	ICD-10 Dx	Type 1 diabetes mellitus with diabetic macular edema, resolved following treatment, unspecified eye	Immune-Mediated Type 1 Diabetes Mellitus
E1039	ICD-10 Dx	Type 1 diabetes mellitus with other diabetic ophthalmic complication	Immune-Mediated Type 1 Diabetes Mellitus
E1040	ICD-10 Dx	Type 1 diabetes mellitus with diabetic neuropathy, unspecified	Immune-Mediated Type 1 Diabetes Mellitus
E1041	ICD-10 Dx	Type 1 diabetes mellitus with diabetic mononeuropathy	Immune-Mediated Type 1 Diabetes Mellitus
E1042	ICD-10 Dx	Type 1 diabetes mellitus with diabetic polyneuropathy	Immune-Mediated Type 1 Diabetes Mellitus
E1043	ICD-10 Dx	Type 1 diabetes mellitus with diabetic autonomic (poly)neuropathy	Immune-Mediated Type 1 Diabetes Mellitus
E1044	ICD-10 Dx	Type 1 diabetes mellitus with diabetic amyotrophy	Immune-Mediated Type 1 Diabetes Mellitus
E1049	ICD-10 Dx	Type 1 diabetes mellitus with other diabetic neurological complication	Immune-Mediated Type 1 Diabetes Mellitus
E1051	ICD-10 Dx	Type 1 diabetes mellitus with diabetic peripheral angiopathy without gangrene	Immune-Mediated Type 1 Diabetes Mellitus
E1052	ICD-10 Dx	Type 1 diabetes mellitus with diabetic peripheral angiopathy with gangrene	Immune-Mediated Type 1 Diabetes Mellitus
E1059	ICD-10 Dx	Type 1 diabetes mellitus with other circulatory complications	Immune-Mediated Type 1 Diabetes Mellitus
E10610	ICD-10 Dx	Type 1 diabetes mellitus with diabetic neuropathic arthropathy	Immune-Mediated Type 1 Diabetes Mellitus
E10618	ICD-10 Dx	Type 1 diabetes mellitus with other diabetic arthropathy	Immune-Mediated Type 1 Diabetes Mellitus
E10620	ICD-10 Dx	Type 1 diabetes mellitus with diabetic dermatitis	Immune-Mediated Type 1 Diabetes Mellitus
E10621	ICD-10 Dx	Type 1 diabetes mellitus with foot ulcer	Immune-Mediated Type 1 Diabetes Mellitus
E10622	ICD-10 Dx	Type 1 diabetes mellitus with other skin ulcer	Immune-Mediated Type 1 Diabetes Mellitus
E10628	ICD-10 Dx	Type 1 diabetes mellitus with other skin complications	Immune-Mediated Type 1 Diabetes Mellitus
E10630	ICD-10 Dx	Type 1 diabetes mellitus with periodontal disease	Immune-Mediated Type 1 Diabetes Mellitus
E10638	ICD-10 Dx	Type 1 diabetes mellitus with other oral complications	Immune-Mediated Type 1 Diabetes Mellitus
E10641	ICD-10 Dx	Type 1 diabetes mellitus with hypoglycemia with coma	Immune-Mediated Type 1 Diabetes Mellitus
E10649	ICD-10 Dx	Type 1 diabetes mellitus with hypoglycemia without coma	Immune-Mediated Type 1 Diabetes Mellitus
E1065	ICD-10 Dx	Type 1 diabetes mellitus with hyperglycemia	Immune-Mediated Type 1 Diabetes Mellitus
E1069	ICD-10 Dx	Type 1 diabetes mellitus with other specified complication	Immune-Mediated Type 1 Diabetes Mellitus
E108	ICD-10 Dx	Type 1 diabetes mellitus with unspecified complications	Immune-Mediated Type 1 Diabetes Mellitus
E109	ICD-10 Dx	Type 1 diabetes mellitus without complications	Immune-Mediated Type 1 Diabetes Mellitus
001.0	ICD-9 Dx	Cholera due to Vibrio cholerae	Infection
001.1	ICD-9 Dx	Cholera due to Vibrio cholerae el tor	Infection
001.9	ICD-9 Dx	Unspecified cholera	Infection
002.0	ICD-9 Dx	Typhoid fever	Infection
002.1	ICD-9 Dx	Paratyphoid fever A	Infection
002.2	ICD-9 Dx	Paratyphoid fever B	Infection
002.3	ICD-9 Dx	Paratyphoid fever C	Infection
002.9	ICD-9 Dx	Unspecified paratyphoid fever	Infection
003.0	ICD-9 Dx	Salmonella gastroenteritis	Infection
003.1	ICD-9 Dx	Salmonella septicemia	Infection
003.20	ICD-9 Dx	Unspecified localized salmonella infection	Infection
003.21	ICD-9 Dx	Salmonella meningitis	Infection
003.22	ICD-9 Dx	Salmonella pneumonia	Infection
003.23	ICD-9 Dx	Salmonella arthritis	Infection
003.24	ICD-9 Dx	Salmonella osteomyelitis	Infection
003.29	ICD-9 Dx	Other localized salmonella infections	Infection
003.8	ICD-9 Dx	Other specified salmonella infections	Infection
003.9	ICD-9 Dx	Unspecified salmonella infection	Infection
004.0	ICD-9 Dx	Shigella dysenteriae	Infection
004.1	ICD-9 Dx	Shigella flexneri	Infection
004.2	ICD-9 Dx	Shigella boydii	Infection
004.3	ICD-9 Dx	Shigella sonnei	Infection
004.8	ICD-9 Dx	Other specified shigella infections	Infection
004.9	ICD-9 Dx	Unspecified shigellosis	Infection
008.00	ICD-9 Dx	Intestinal infection due to unspecified E. coli	Infection
008.01	ICD-9 Dx	Intestinal infection due to enteropathogenic E. coli	Infection
008.02	ICD-9 Dx	Intestinal infection due to enterotoxigenic E. coli	Infection
008.03	ICD-9 Dx	Intestinal infection due to enteroinvasive E. coli	Infection
008.04	ICD-9 Dx	Intestinal infection due to enterohemorrhagic E. coli	Infection
008.09	ICD-9 Dx	Intestinal infection due to other intestinal E. coli infections	Infection
008.1	ICD-9 Dx	Intestinal infection due to Arizona group of paracolon bacilli	Infection
008.2	ICD-9 Dx	Intestinal infection due to aerobacter aerogenes	Infection
008.3	ICD-9 Dx	Intestinal infections due to proteus (mirabilis) (morganii)	Infection
008.41	ICD-9 Dx	Intestinal infections due to staphylococcus	Infection
008.42	ICD-9 Dx	Intestinal infections due to pseudomonas	Infection
008.43	ICD-9 Dx	Intestinal infections due to campylobacter	Infection
008.44	ICD-9 Dx	Intestinal infections due to yersinia enterocolitica	Infection
008.45	ICD-9 Dx	Intestinal infections due to clostridium difficile	Infection
008.46	ICD-9 Dx	Intestinal infections due to other anaerobes	Infection
008.47	ICD-9 Dx	Intestinal infections due to other gram-negative bacteria	Infection
008.49	ICD-9 Dx	Intestinal infection due to other organisms	Infection
008.5	ICD-9 Dx	Intestinal infection due to unspecified bacterial enteritis	Infection
008.8	ICD-9 Dx	Intestinal infection due to other organism, NEC	Infection
009.0	ICD-9 Dx	Infectious colitis, enteritis, and gastroenteritis	Infection
009.2	ICD-9 Dx	Infectious diarrhea	Infection
009.3	ICD-9 Dx	Diarrhea of presumed infectious origin	Infection
010.00	ICD-9 Dx	Primary tuberculous complex, confirmation unspecified	Infection
010.01	ICD-9 Dx	Primary tuberculous complex, bacteriological or histological examination not done	Infection
010.02	ICD-9 Dx	Primary tuberculous complex, bacteriological or histological examination unknown (at present)	Infection
010.03	ICD-9 Dx	Primary tuberculous complex, tubercle bacilli found (in sputum) by microscopy	Infection
010.04	ICD-9 Dx	Primary tuberculous complex, tubercle bacilli not found (in sputum) by microscopy, but found by bacterial culture	Infection
010.05	ICD-9 Dx	Primary tuberculous complex, tubercle bacilli not found by bacteriological examination, but tuberculosis confirmed histologically	Infection
010.06	ICD-9 Dx	Primary tuberculous complex, tubercle bacilli not found by bacteriological or histological examination, but tuberculosis confirmed by other methods [inoculation of animals]	Infection
010.10	ICD-9 Dx	Tuberculous pleurisy in primary progressive tuberculosis, confirmation unspecified	Infection
010.11	ICD-9 Dx	Tuberculous pleurisy in primary progressive tuberculosis, bacteriological or histological examination not done	Infection
010.12	ICD-9 Dx	Tuberculous pleurisy in primary progressive tuberculosis, bacteriological or histological examination results unknown (at present)	Infection
010.13	ICD-9 Dx	Tuberculous pleurisy in primary progressive tuberculosis, tubercle bacilli found (in sputum) by microscopy	Infection
010.14	ICD-9 Dx	Tuberculous pleurisy in primary progressive tuberculosis, tubercle bacilli not found (in sputum) by microscopy, but found by bacterial culture	Infection
010.15	ICD-9 Dx	Tuberculous pleurisy in primary progressive tuberculosis, tubercle bacilli not found by bacteriological examination, but tuberculosis confirmed histologically	Infection
010.16	ICD-9 Dx	Tuberculous pleurisy in primary progressive tuberculosis, tubercle bacilli not found by bacteriological or histological examination, but tuberculosis confirmed by other methods [inoculation of animals]	Infection
010.80	ICD-9 Dx	Other primary progressive tuberculosis infection, confirmation unspecified	Infection
010.81	ICD-9 Dx	Other primary progressive tuberculosis infection, bacteriological or histological examination not done	Infection
010.82	ICD-9 Dx	Other primary progressive tuberculosis infection, bacteriological or histological examination unknown (at present)	Infection
010.83	ICD-9 Dx	Other primary progressive tuberculosis infection, tubercle bacilli found (in sputum) by microscopy	Infection
010.84	ICD-9 Dx	Other primary progressive tuberculosis infection, tubercle bacilli not found (in sputum) by microscopy, but found by bacterial culture	Infection
010.85	ICD-9 Dx	Other primary progressive tuberculosis infection, tubercle bacilli not found by bacteriological examination, but tuberculosis confirmed histologically	Infection
010.86	ICD-9 Dx	Other primary progressive tuberculosis infection, tubercle bacilli not found by bacteriological or histological examination, but tuberculosis confirmed by other methods [inoculation of animals]	Infection
010.90	ICD-9 Dx	Primary tuberculous infection, unspecified, confirmation unspecified	Infection
010.91	ICD-9 Dx	Primary tuberculous infection, unspecified, bacteriological or histological examination not done	Infection
010.92	ICD-9 Dx	Primary tuberculous infection, unspecified, bacteriological or histological examination unknown (at present)	Infection
010.93	ICD-9 Dx	Primary tuberculous infection, unspecified, tubercle bacilli found (in sputum) by microscopy	Infection
010.94	ICD-9 Dx	Primary tuberculous infection, unspecified, tubercle bacilli not found (in sputum) by microscopy, but found by bacterial culture	Infection
010.95	ICD-9 Dx	Primary tuberculous infection, unspecified, tubercle bacilli not found by bacteriological examination, but tuberculosis confirmed histologically	Infection
010.96	ICD-9 Dx	Primary tuberculous infection, unspecified, tubercle bacilli not found by bacteriological or histological examination, but tuberculosis confirmed by other methods [inoculation of animals]	Infection
011.00	ICD-9 Dx	Tuberculosis of lung, infiltrative, confirmation unspecified	Infection
011.01	ICD-9 Dx	Tuberculosis of lung, infiltrative, bacteriological or histological examination not done	Infection
011.02	ICD-9 Dx	Tuberculosis of lung, infiltrative, bacteriological or histological examination unknown (at present)	Infection
011.03	ICD-9 Dx	Tuberculosis of lung, infiltrative, tubercle bacilli found (in sputum) by microscopy	Infection
011.04	ICD-9 Dx	Tuberculosis of lung, infiltrative, tubercle bacilli not found (in sputum) by microscopy, but found by bacterial culture	Infection
011.05	ICD-9 Dx	Tuberculosis of lung, infiltrative, tubercle bacilli not found by bacteriological examination, but tuberculosis confirmed histologically	Infection
011.06	ICD-9 Dx	Tuberculosis of lung, infiltrative, tubercle bacilli not found bacteriological or histological examination, but tuberculosis confirmed by other methods (inoculation of animals)	Infection
011.10	ICD-9 Dx	Tuberculosis of lung, nodular, confirmation unspecified	Infection
011.11	ICD-9 Dx	Tuberculosis of lung, nodular, bacteriological or histological examination not done	Infection
011.12	ICD-9 Dx	Tuberculosis of lung, nodular, bacteriological or histological examination unknown (at present)	Infection
011.13	ICD-9 Dx	Tuberculosis of lung, nodular, tubercle bacilli found (in sputum) by microscopy	Infection
011.14	ICD-9 Dx	Tuberculosis of lung, nodular, tubercle bacilli not found (in sputum) by microscopy, but found by bacterial culture	Infection
011.15	ICD-9 Dx	Tuberculosis of lung, nodular, tubercle bacilli not found by bacteriological examination, but tuberculosis confirmed histologically	Infection
011.16	ICD-9 Dx	Tuberculosis of lung, nodular, tubercle bacilli not found by bacteriological or histological examination, but tuberculosis confirmed by other methods [inoculation of animals]	Infection
011.20	ICD-9 Dx	Tuberculosis of lung with cavitation, confirmation unspecified	Infection
011.21	ICD-9 Dx	Tuberculosis of lung with cavitation, bacteriological or histological examination not done	Infection
011.22	ICD-9 Dx	Tuberculosis of lung with cavitation, bacteriological or histological examination unknown (at present)	Infection
011.23	ICD-9 Dx	Tuberculosis of lung with cavitation, tubercle bacilli found (in sputum) by microscopy	Infection
011.24	ICD-9 Dx	Tuberculosis of lung with cavitation, tubercle bacilli not found (in sputum) by microscopy, but found by bacterial culture	Infection
011.25	ICD-9 Dx	Tuberculosis of lung with cavitation, tubercle bacilli not found by bacteriological examination, but tuberculosis confirmed histologically	Infection
011.26	ICD-9 Dx	Tuberculosis of lung with cavitation, tubercle bacilli not found by bacteriological or histological examination, but tuberculosis confirmed by other methods [inoculation of animals]	Infection
011.30	ICD-9 Dx	Tuberculosis of bronchus, confirmation unspecified	Infection
011.31	ICD-9 Dx	Tuberculosis of bronchus, bacteriological or histological examination not done	Infection
011.32	ICD-9 Dx	Tuberculosis of bronchus, bacteriological or histological examination unknown (at present)	Infection
011.33	ICD-9 Dx	Tuberculosis of bronchus, tubercle bacilli found (in sputum) by microscopy	Infection
011.34	ICD-9 Dx	Tuberculosis of bronchus, tubercle bacilli not found (in sputum) by microscopy, but found in bacterial culture	Infection
011.35	ICD-9 Dx	Tuberculosis of bronchus, tubercle bacilli not found by bacteriological examination, but tuberculosis confirmed histologically	Infection
011.36	ICD-9 Dx	Tuberculosis of bronchus, tubercle bacilli not found by bacteriological or histological examination, but tuberculosis confirmed by other methods [inoculation of animals]	Infection
011.40	ICD-9 Dx	Tuberculous fibrosis of lung, confirmation unspecified	Infection
011.41	ICD-9 Dx	Tuberculous fibrosis of lung, bacteriological or histological examination not done	Infection
011.42	ICD-9 Dx	Tuberculous fibrosis of lung, bacteriological or histological examination unknown (at present)	Infection
011.43	ICD-9 Dx	Tuberculous fibrosis of lung, tubercle bacilli found (in sputum) by microscopy	Infection
011.44	ICD-9 Dx	Tuberculous fibrosis of lung, tubercle bacilli not found (in sputum) by microscopy, but found by bacterial culture	Infection
011.45	ICD-9 Dx	Tuberculous fibrosis of lung, tubercle bacilli not found by bacteriological examination, but tuberculosis confirmed histologically	Infection
011.46	ICD-9 Dx	Tuberculous fibrosis of lung, tubercle bacilli not found by bacteriological or histological examination, but tuberculosis confirmed by other methods [inoculation of animals]	Infection
011.50	ICD-9 Dx	Tuberculous bronchiectasis, confirmation unspecified	Infection
011.51	ICD-9 Dx	Tuberculous bronchiectasis, bacteriological or histological examination not done	Infection
011.52	ICD-9 Dx	Tuberculous bronchiectasis, bacteriological or histological examination unknown (at present)	Infection
011.53	ICD-9 Dx	Tuberculous bronchiectasis, tubercle bacilli found (in sputum) by microscopy	Infection
011.54	ICD-9 Dx	Tuberculous bronchiectasis, tubercle bacilli not found (in sputum) by microscopy, but found by bacterial culture	Infection
011.55	ICD-9 Dx	Tuberculous bronchiectasis, tubercle bacilli not found by bacteriological examination, but tuberculosis confirmed histologically	Infection
011.56	ICD-9 Dx	Tuberculous bronchiectasis, tubercle bacilli not found by bacteriological or histological examination, but tuberculosis confirmed by other methods [inoculation of animals]	Infection
011.60	ICD-9 Dx	Tuberculous pneumonia (any form), confirmation unspecified	Infection
011.61	ICD-9 Dx	Tuberculous pneumonia (any form), bacteriological or histological examination not done	Infection
011.62	ICD-9 Dx	Tuberculous pneumonia (any form), bacteriological or histological examination unknown (at present)	Infection
011.63	ICD-9 Dx	Tuberculous pneumonia (any form), tubercle bacilli found (in sputum) by microscopy	Infection
011.64	ICD-9 Dx	Tuberculous pneumonia (any form), tubercle bacilli not found (in sputum) by microscopy, but found by bacterial culture	Infection
011.65	ICD-9 Dx	Tuberculous pneumonia (any form), tubercle bacilli not found by bacteriological examination, but tuberculosis confirmed histologically	Infection
011.66	ICD-9 Dx	Tuberculous pneumonia (any form), tubercle bacilli not found by bacteriological or histological examination, but tuberculosis confirmed by other methods [inoculation of animals]	Infection
011.70	ICD-9 Dx	Tuberculous pneumothorax, confirmation unspecified	Infection
011.71	ICD-9 Dx	Tuberculous pneumothorax, bacteriological or histological examination not done	Infection
011.72	ICD-9 Dx	Tuberculous pneumothorax, bacteriological or histological examination unknown (at present)	Infection
011.73	ICD-9 Dx	Tuberculous pneumothorax, tubercle bacilli not found (in sputum) by microscopy	Infection
011.74	ICD-9 Dx	Tuberculous pneumothorax, tubercle bacilli not found (in sputum) by microscopy, but found by bacterial culture	Infection
011.75	ICD-9 Dx	Tuberculous pneumothorax, tubercle bacilli not found by bacteriological examination, but tuberculosis confirmed histologically	Infection
011.76	ICD-9 Dx	Tuberculous pneumothorax, tubercle bacilli not found by bacteriological or histological examination but tuberculosis confirmed by other methods [inoculation of animals]	Infection
011.80	ICD-9 Dx	Other specified pulmonary tuberculosis, confirmation unspecified	Infection
011.81	ICD-9 Dx	Other specified pulmonary tuberculosis, bacteriological or histological examination not done	Infection
011.82	ICD-9 Dx	Other specified pulmonary tuberculosis, bacteriological or histological examination unknown (at present)	Infection
011.83	ICD-9 Dx	Other specified pulmonary tuberculosis, tubercle bacilli found (in sputum) by microscopy	Infection
011.84	ICD-9 Dx	Other specified pulmonary tuberculosis, tubercle bacilli not found (in sputum) by microscopy, but found by bacterial culture	Infection
011.85	ICD-9 Dx	Other specified pulmonary tuberculosis, tubercle bacilli not found by bacteriological examination, but tuberculosis confirmed histologically	Infection
011.86	ICD-9 Dx	Other specified pulmonary tuberculosis, tubercle bacilli not found by bacteriological or histological examination, but tuberculosis confirmed by other methods [inoculation of animals]	Infection
011.90	ICD-9 Dx	Unspecified pulmonary tuberculosis, confirmation unspecified	Infection
011.91	ICD-9 Dx	Unspecified pulmonary tuberculosis, bacteriological or histological examination not done	Infection
011.92	ICD-9 Dx	Unspecified pulmonary tuberculosis, bacteriological or histological examination unknown (at present)	Infection
011.93	ICD-9 Dx	Unspecified pulmonary tuberculosis, tubercle bacilli found (in sputum) by microscopy	Infection
011.94	ICD-9 Dx	Unspecified pulmonary tuberculosis, tubercle bacilli not found (in sputum) by microscopy, but found by bacterial culture	Infection
011.95	ICD-9 Dx	Unspecified pulmonary tuberculosis, tubercle bacilli not found by bacteriological examination, but tuberculosis confirmed histologically	Infection
011.96	ICD-9 Dx	Unspecified pulmonary tuberculosis, tubercle bacilli not found by bacteriological or histological examination, but tuberculosis confirmed by other methods [inoculation of animals]	Infection
012.00	ICD-9 Dx	Tuberculous pleurisy, confirmation unspecified	Infection
012.01	ICD-9 Dx	Tuberculous pleurisy, bacteriological or histological examination not done	Infection
012.02	ICD-9 Dx	Tuberculous pleurisy, bacteriological or histological examination unknown (at present)	Infection
012.03	ICD-9 Dx	Tuberculous pleurisy, tubercle bacilli found (in sputum) by microscopy	Infection
012.04	ICD-9 Dx	Tuberculous pleurisy, tubercle bacilli not found (in sputum) by microscopy, but found by bacterial culture	Infection
012.05	ICD-9 Dx	Tuberculous pleurisy, tubercle bacilli not found by bacteriological examination, but tuberculosis confirmed histologically	Infection
012.06	ICD-9 Dx	Tuberculous pleurisy, tubercle bacilli not found by bacteriological or histological examination, but tuberculosis confirmed by other methods [inoculation of animals]	Infection
012.10	ICD-9 Dx	Tuberculosis of intrathoracic lymph nodes, confirmation unspecified	Infection
012.11	ICD-9 Dx	Tuberculosis of intrathoracic lymph nodes, bacteriological or histological examination not done	Infection
012.12	ICD-9 Dx	Tuberculosis of intrathoracic lymph nodes, bacteriological or histological examination unknown (at present)	Infection
012.13	ICD-9 Dx	Tuberculosis of intrathoracic lymph nodes, tubercle bacilli found (in sputum) by microscopy	Infection
012.14	ICD-9 Dx	Tuberculosis of intrathoracic lymph nodes, tubercle bacilli not found (in sputum) by microscopy, but found by bacterial culture	Infection
012.15	ICD-9 Dx	Tuberculosis of intrathoracic lymph nodes, tubercle bacilli not found by bacteriological examination, but tuberculosis confirmed histologically	Infection
012.16	ICD-9 Dx	Tuberculosis of intrathoracic lymph nodes, tubercle bacilli not found by bacteriological or histological examination but tuberculosis confirmed by other methods	Infection
012.20	ICD-9 Dx	Isolated tracheal or bronchial tuberculosis, unspecified	Infection
012.21	ICD-9 Dx	Isolated tracheal or bronchial tuberculosis, bacteriological or histological examination not done	Infection
012.22	ICD-9 Dx	Isolated tracheal or bronchial tuberculosis, bacteriological or histological examination unknown (at present)	Infection
012.23	ICD-9 Dx	Isolated tracheal or bronchial tuberculosis, tubercle bacilli found (in sputum) by microscopy	Infection
012.24	ICD-9 Dx	Isolated tracheal or bronchial tuberculosis, tubercle bacilli not found (in sputum) by microscopy, but found by bacterial culture	Infection
012.25	ICD-9 Dx	Isolated tracheal or bronchial tuberculosis, tubercle bacilli not found by bacteriological examination, but tuberculosis confirmed histologically	Infection
012.26	ICD-9 Dx	Isolated tracheal or bronchial tuberculosis, tubercle bacilli not found by bacteriological or histological examination, but tuberculosis confirmed by other methods [inoculation of animals]	Infection
012.30	ICD-9 Dx	Tuberculous laryngitis, confirmation unspecified	Infection
012.31	ICD-9 Dx	Tuberculous laryngitis, bacteriological or histological examination not done	Infection
012.32	ICD-9 Dx	Tuberculous laryngitis, bacteriological or histological examination unknown (at present)	Infection
012.33	ICD-9 Dx	Tuberculous laryngitis, tubercle bacilli found (in sputum) by microscopy	Infection
012.34	ICD-9 Dx	Tuberculous laryngitis, tubercle bacilli not found (in sputum) by microscopy, but found by bacterial culture	Infection
012.35	ICD-9 Dx	Tuberculous laryngitis, tubercle bacilli not found by bacteriological examination, but tuberculosis confirmed histologically	Infection
012.36	ICD-9 Dx	Tuberculous laryngitis, tubercle bacilli not found by bacteriological or histological examination, but tuberculosis confirmed by other methods [inoculation of animals]	Infection
012.80	ICD-9 Dx	Other specified respiratory tuberculosis, confirmation unspecified	Infection
012.81	ICD-9 Dx	Other specified respiratory tuberculosis, bacteriological or histological examination not done	Infection
012.82	ICD-9 Dx	Other specified respiratory tuberculosis, bacteriological or histological examination unknown (at present)	Infection
012.83	ICD-9 Dx	Other specified respiratory tuberculosis, tubercle bacilli found (in sputum) by microscopy	Infection
012.84	ICD-9 Dx	Other specified respiratory tuberculosis, tubercle bacilli not found (in sputum) by microscopy, but found by bacterial culture	Infection
012.85	ICD-9 Dx	Other specified respiratory tuberculosis, tubercle bacilli not found by bacteriological examination, but tuberculosis confirmed histologically	Infection
012.86	ICD-9 Dx	Other specified respiratory tuberculosis, tubercle bacilli not found by bacteriological or histological examination, but tuberculosis confirmed by other methods [inoculation of animals]	Infection
013.00	ICD-9 Dx	Tuberculous meningitis, confirmation unspecified	Infection
013.01	ICD-9 Dx	Tuberculous meningitis, bacteriological or histological examination not done	Infection
013.02	ICD-9 Dx	Tuberculous meningitis, bacteriological or histological examination unknown (at present)	Infection
013.03	ICD-9 Dx	Tuberculous meningitis, tubercle bacilli found (in sputum) by microscopy	Infection
013.04	ICD-9 Dx	Tuberculous meningitis, tubercle bacilli not found (in sputum) by microscopy, but found by bacterial culture	Infection
013.05	ICD-9 Dx	Tuberculous meningitis, tubercle bacilli not found by bacteriological examination, but tuberculosis confirmed histologically	Infection
013.06	ICD-9 Dx	Tuberculous meningitis, tubercle bacilli not found by bacteriological or histological examination, but tuberculosis confirmed by other methods [inoculation of animals]	Infection
013.10	ICD-9 Dx	Tuberculoma of meninges, confirmation unspecified	Infection
013.11	ICD-9 Dx	Tuberculoma of meninges, bacteriological or histological examination not done	Infection
013.12	ICD-9 Dx	Tuberculoma of meninges, bacteriological or histological examination unknown (at present)	Infection
013.13	ICD-9 Dx	Tuberculoma of meninges, tubercle bacilli found (in sputum) by microscopy	Infection
013.14	ICD-9 Dx	Tuberculoma of meninges, tubercle bacilli not found (in sputum) by microscopy, but found by bacterial culture	Infection
013.15	ICD-9 Dx	Tuberculoma of meninges, tubercle bacilli not found by bacteriological examination, but tuberculosis confirmed histologically	Infection
013.16	ICD-9 Dx	Tuberculoma of meninges, tubercle bacilli not found by bacteriological or histological examination but tuberculosis confirmed by other methods [inoculation of animals]	Infection
013.20	ICD-9 Dx	Tuberculoma of brain, confirmation unspecified	Infection
013.21	ICD-9 Dx	Tuberculoma of brain, bacteriological or histological examination not done	Infection
013.22	ICD-9 Dx	Tuberculoma of brain, bacteriological or histological examination unknown (at present)	Infection
013.23	ICD-9 Dx	Tuberculoma of brain, tubercle bacilli found (in sputum) by microscopy	Infection
013.24	ICD-9 Dx	Tuberculoma of brain, tubercle bacilli not found (in sputum) by microscopy, but found by bacterial culture	Infection
013.25	ICD-9 Dx	Tuberculoma of brain, tubercle bacilli not found by bacteriological examination, but tuberculosis confirmed histologically	Infection
013.26	ICD-9 Dx	Tuberculoma of brain, tubercle bacilli not found by bacteriological or histological examination, but tuberculosis confirmed by other methods [inoculation of animals]	Infection
013.30	ICD-9 Dx	Tuberculous abscess of brain, confirmation unspecified	Infection
013.31	ICD-9 Dx	Tuberculous abscess of brain, bacteriological or histological examination not done	Infection
013.32	ICD-9 Dx	Tuberculous abscess of brain, bacteriological or histological examination unknown (at present)	Infection
013.33	ICD-9 Dx	Tuberculous abscess of brain, tubercle bacilli found (in sputum) by microscopy	Infection
013.34	ICD-9 Dx	Tuberculous abscess of brain, tubercle bacilli not found (in sputum) by microscopy, but found by bacterial culture	Infection
013.35	ICD-9 Dx	Tuberculous abscess of brain, tubercle bacilli not found by bacteriological examination, but tuberculosis confirmed histologically	Infection
013.36	ICD-9 Dx	Tuberculous abscess of brain, tubercle bacilli not found by bacteriological or histological examination, but tuberculosis confirmed by other methods [inoculation of animals]	Infection
013.40	ICD-9 Dx	Tuberculoma of spinal cord, confirmation unspecified	Infection
013.41	ICD-9 Dx	Tuberculoma of spinal cord, bacteriological or histological examination not done	Infection
013.42	ICD-9 Dx	Tuberculoma of spinal cord, bacteriological or histological examination unknown (at present)	Infection
013.43	ICD-9 Dx	Tuberculoma of spinal cord, tubercle bacilli found (in sputum) by microscopy	Infection
013.44	ICD-9 Dx	Tuberculoma of spinal cord, tubercle bacilli not found (in sputum) by microscopy, but found by bacterial culture	Infection
013.45	ICD-9 Dx	Tuberculoma of spinal cord, tubercle bacilli not found by bacteriological examination, but tuberculosis confirmed histologically	Infection
013.46	ICD-9 Dx	Tuberculoma of spinal cord, tubercle bacilli not found by bacteriological or histological examination, but tuberculosis confirmed by other methods [inoculation of animals]	Infection
013.50	ICD-9 Dx	Tuberculous abscess of spinal cord, confirmation unspecified	Infection
013.51	ICD-9 Dx	Tuberculous abscess of spinal cord, bacteriological or histological examination not done	Infection
013.52	ICD-9 Dx	Tuberculous abscess of spinal cord, bacteriological or histological examination unknown (at present)	Infection
013.53	ICD-9 Dx	Tuberculous abscess of spinal cord, tubercle bacilli found (in sputum) by microscopy	Infection
013.54	ICD-9 Dx	Tuberculous abscess of spinal cord, tubercle bacilli not found (in sputum) by microscopy, but found by bacterial culture	Infection
013.55	ICD-9 Dx	Tuberculous abscess of spinal cord, tubercle bacilli not found by bacteriological examination, but tuberculosis confirmed histologically	Infection
013.56	ICD-9 Dx	Tuberculous abscess of spinal cord, tubercle bacilli not found by bacteriological or histological examination, but tuberculosis confirmed by other methods [inoculation of animals]	Infection
013.60	ICD-9 Dx	Tuberculous encephalitis or myelitis, confirmation unspecified	Infection
013.61	ICD-9 Dx	Tuberculous encephalitis or myelitis, bacteriological or histological examination not done	Infection
013.62	ICD-9 Dx	Tuberculous encephalitis or myelitis, bacteriological or histological examination unknown (at present)	Infection
013.63	ICD-9 Dx	Tuberculous encephalitis or myelitis, tubercle bacilli found (in sputum) by microscopy	Infection
013.64	ICD-9 Dx	Tuberculous encephalitis or myelitis, tubercle bacilli not found (in sputum) by microscopy, but found by bacterial culture	Infection
013.65	ICD-9 Dx	Tuberculous encephalitis or myelitis, tubercle bacilli not found by bacteriological examination, but tuberculosis confirmed histologically	Infection
013.66	ICD-9 Dx	Tuberculous encephalitis or myelitis, tubercle bacilli not found by bacteriological or histological examination, but tuberculosis confirmed by other methods [inoculation of animals]	Infection
013.80	ICD-9 Dx	Other specified tuberculosis of central nervous system, confirmation unspecified	Infection
013.81	ICD-9 Dx	Other specified tuberculosis of central nervous system, bacteriological or histological examination not done	Infection
013.82	ICD-9 Dx	Other specified tuberculosis of central nervous system, bacteriological or histological examination unknown (at present)	Infection
013.83	ICD-9 Dx	Other specified tuberculosis of central nervous system, tubercle bacilli found (in sputum) by microscopy	Infection
013.84	ICD-9 Dx	Other specified tuberculosis of central nervous system, tubercle bacilli not found (in sputum) by microscopy, but found by bacterial culture	Infection
013.85	ICD-9 Dx	Other specified tuberculosis of central nervous system, tubercle bacilli not found by bacteriological examination, but tuberculosis confirmed histologically	Infection
013.86	ICD-9 Dx	Other specified tuberculosis of central nervous system, tubercle bacilli not found by bacteriological or histological examination, but tuberculosis confirmed by other methods [inoculation of animals]	Infection
013.90	ICD-9 Dx	Unspecified tuberculosis of central nervous system, confirmation unspecified	Infection
013.91	ICD-9 Dx	Unspecified tuberculosis of central nervous system, bacteriological or histological examination not done	Infection
013.92	ICD-9 Dx	Unspecified tuberculosis of central nervous system, bacteriological or histological examination unknown (at present)	Infection
013.93	ICD-9 Dx	Unspecified tuberculosis of central nervous system, tubercle bacilli found (in sputum) by microscopy	Infection
013.94	ICD-9 Dx	Unspecified tuberculosis of central nervous system, tubercle bacilli not found (in sputum) by microscopy, but found by bacterial culture	Infection
013.95	ICD-9 Dx	Unspecified tuberculosis of central nervous system, tubercle bacilli not found by bacteriological examination, but tuberculosis confirmed histologically	Infection
013.96	ICD-9 Dx	Unspecified tuberculosis of central nervous system, tubercle bacilli not found by bacteriological or histological examination but tuberculosis confirmed by other methods [inoculation of animals]	Infection
014.00	ICD-9 Dx	Tuberculous peritonitis, unspecified	Infection
014.01	ICD-9 Dx	Tuberculous peritonitis, bacteriological or histological examination not done	Infection
014.02	ICD-9 Dx	Tuberculous peritonitis, bacteriological or histological examination unknown (at present)	Infection
014.03	ICD-9 Dx	Tuberculous peritonitis, tubercle bacilli found (in sputum) by microscopy	Infection
014.04	ICD-9 Dx	Tuberculous peritonitis, tubercle bacilli not found (in sputum) by microscopy, but found by bacterial culture	Infection
014.05	ICD-9 Dx	Tuberculous peritonitis, tubercle bacilli not found by bacteriological examination, but tuberculosis confirmed histologically	Infection
014.06	ICD-9 Dx	Tuberculous peritonitis, tubercle bacilli not found by bacteriological or histological examination, but tuberculosis confirmed by other methods [inoculation of animals]	Infection
014.80	ICD-9 Dx	Tuberculosis of intestines, peritoneum, and mesenteric glands, other, confirmation unspecified	Infection
014.81	ICD-9 Dx	Tuberculosis of intestines, peritoneum, and mesenteric glands, other, bacteriological or histological examination not done	Infection
014.82	ICD-9 Dx	Tuberculosis of intestines, peritoneum, and mesenteric glands, other, bacteriological or histological examination unknown (at present)	Infection
014.83	ICD-9 Dx	Tuberculosis of intestines, peritoneum, and mesenteric glands, other, tubercle bacilli found (in sputum) by microscopy	Infection
014.84	ICD-9 Dx	Tuberculosis of intestines, peritoneum, and mesenteric glands, other, tubercle bacilli not found (in sputum) by microscopy, but found by bacterial culture	Infection
014.85	ICD-9 Dx	Tuberculosis of intestines, peritoneum, and mesenteric glands, other, tubercle bacilli not found by bacteriological examination, but tuberculosis confirmed histologically	Infection
014.86	ICD-9 Dx	Tuberculosis of intestines, peritoneum, and mesenteric glands, other, tubercle bacilli not found by bacteriological or histological examination, but tuberculosis confirmed by other methods [inoculation of animals]	Infection
015.00	ICD-9 Dx	Tuberculosis of vertebral column, confirmation unspecified	Infection
015.01	ICD-9 Dx	Tuberculosis of vertebral column, bacteriological or histological examination not done	Infection
015.02	ICD-9 Dx	Tuberculosis of vertebral column, bacteriological or histological examination unknown (at present)	Infection
015.03	ICD-9 Dx	Tuberculosis of vertebral column, tubercle bacilli found (in sputum) by microscopy	Infection
015.04	ICD-9 Dx	Tuberculosis of vertebral column, tubercle bacilli not found (in sputum) by microscopy, but found by bacterial culture	Infection
015.05	ICD-9 Dx	Tuberculosis of vertebral column, tubercle bacilli not found by bacteriological examination, but tuberculosis confirmed histologically	Infection
015.06	ICD-9 Dx	Tuberculosis of vertebral column, tubercle bacilli not found by bacteriological or histological examination, but tuberculosis confirmed by other methods [inoculation of animals]	Infection
015.10	ICD-9 Dx	Tuberculosis of hip, confirmation unspecified	Infection
015.11	ICD-9 Dx	Tuberculosis of hip, bacteriological or histological examination not done	Infection
015.12	ICD-9 Dx	Tuberculosis of hip, bacteriological or histological examination unknown (at present)	Infection
015.13	ICD-9 Dx	Tuberculosis of hip, tubercle bacilli found (in sputum) by microscopy	Infection
015.14	ICD-9 Dx	Tuberculosis of hip, tubercle bacilli not found (in sputum) by microscopy, but found by bacterial culture	Infection
015.15	ICD-9 Dx	Tuberculosis of hip, tubercle bacilli not found by bacteriological examination, but tuberculosis confirmed histologically	Infection
015.16	ICD-9 Dx	Tuberculosis of hip, tubercle bacilli not found by bacteriological or histological examination, but tuberculosis confirmed by other methods [inoculation of animals]	Infection
015.20	ICD-9 Dx	Tuberculosis of knee, confirmation unspecified	Infection
015.21	ICD-9 Dx	Tuberculosis of knee, bacteriological or histological examination not done	Infection
015.22	ICD-9 Dx	Tuberculosis of knee, bacteriological or histological examination unknown (at present)	Infection
015.23	ICD-9 Dx	Tuberculosis of knee, tubercle bacilli found (in sputum) by microscopy	Infection
015.24	ICD-9 Dx	Tuberculosis of knee, tubercle bacilli not found (in sputum) by microscopy, but found by bacterial culture	Infection
015.25	ICD-9 Dx	Tuberculosis of knee, tubercle bacilli not found by bacteriological examination, but tuberculosis confirmed histologically	Infection
015.26	ICD-9 Dx	Tuberculosis of knee, tubercle bacilli not found by bacteriological or histological examination, but tuberculosis confirmed by other methods [inoculation of animals]	Infection
015.50	ICD-9 Dx	Tuberculosis of limb bones, confirmation unspecified	Infection
015.51	ICD-9 Dx	Tuberculosis of limb bones, bacteriological or histological examination not done	Infection
015.52	ICD-9 Dx	Tuberculosis of limb bones, bacteriological or histological examination unknown (at present)	Infection
015.53	ICD-9 Dx	Tuberculosis of limb bones, tubercle bacilli found (in sputum) by microscopy	Infection
015.54	ICD-9 Dx	Tuberculosis of limb bones, tubercle bacilli not found (in sputum) by microscopy, but found by bacterial culture	Infection
015.55	ICD-9 Dx	Tuberculosis of limb bones, tubercle bacilli not found by bacteriological examination, but tuberculosis confirmed histologically	Infection
015.56	ICD-9 Dx	Tuberculosis of limb bones, tubercle bacilli not found by bacteriological or histological examination, but tuberculosis confirmed by other methods [inoculation of animals]	Infection
015.60	ICD-9 Dx	Tuberculosis of mastoid, confirmation unspecified	Infection
015.61	ICD-9 Dx	Tuberculosis of mastoid, bacteriological or histological examination not done	Infection
015.62	ICD-9 Dx	Tuberculosis of mastoid, bacteriological or histological examination unknown (at present)	Infection
015.63	ICD-9 Dx	Tuberculosis of mastoid, tubercle bacilli found (in sputum) by microscopy	Infection
015.64	ICD-9 Dx	Tuberculosis of mastoid, tubercle bacilli not found (in sputum) by microscopy, but found by bacterial culture	Infection
015.65	ICD-9 Dx	Tuberculosis of mastoid, tubercle bacilli not found by bacteriological examination, but tuberculosis confirmed histologically	Infection
015.66	ICD-9 Dx	Tuberculosis of mastoid, tubercle bacilli not found by bacteriological or histological examination but tuberculosis confirmed by other methods [inoculation of animals]	Infection
015.70	ICD-9 Dx	Tuberculosis of other specified bone, unspecified	Infection
015.71	ICD-9 Dx	Tuberculosis of other specified bone, bacteriological or histological examination not done	Infection
015.72	ICD-9 Dx	Tuberculosis of other specified bone, bacteriological or histological examination unknown (at present)	Infection
015.73	ICD-9 Dx	Tuberculosis of other specified bone, tubercle bacilli found (in sputum) by microscopy	Infection
015.74	ICD-9 Dx	Tuberculosis of other specified bone, tubercle bacilli not found (in sputum) by microscopy, but found by bacterial culture	Infection
015.75	ICD-9 Dx	Tuberculosis of other specified bone, tubercle bacilli not found by bacteriological examination, but tuberculosis confirmed histologically	Infection
015.76	ICD-9 Dx	Tuberculosis of other specified bone, tubercle bacilli not found by bacteriological or histological examination, but tuberculosis confirmed by other methods [inoculation of animals]	Infection
015.80	ICD-9 Dx	Tuberculosis of other specified joint, confirmation unspecified	Infection
015.81	ICD-9 Dx	Tuberculosis of other specified joint, bacteriological or histological examination not done	Infection
015.82	ICD-9 Dx	Tuberculosis of other specified joint, bacteriological or histological examination unknown (at present)	Infection
015.83	ICD-9 Dx	Tuberculosis of other specified joint, tubercle bacilli found (in sputum) by microscopy	Infection
015.84	ICD-9 Dx	Tuberculosis of other specified joint, tubercle bacilli not found (in sputum) by microscopy, but found by bacterial culture	Infection
015.85	ICD-9 Dx	Tuberculosis of other specified joint, tubercle bacilli not found by bacteriological examination, but tuberculosis confirmed histologically	Infection
015.86	ICD-9 Dx	Tuberculosis of other specified joint, tubercle bacilli not found by bacteriological or histological examination, but tuberculosis confirmed by other methods [inoculation of animals]	Infection
015.90	ICD-9 Dx	Tuberculosis of unspecified bones and joints, confirmation unspecified	Infection
015.91	ICD-9 Dx	Tuberculosis of unspecified bones and joints, bacteriological or histological examination not done	Infection
015.92	ICD-9 Dx	Tuberculosis of unspecified bones and joints, bacteriological or histological examination unknown (at present)	Infection
015.93	ICD-9 Dx	Tuberculosis of unspecified bones and joints, tubercle bacilli found (in sputum) by microscopy	Infection
015.94	ICD-9 Dx	Tuberculosis of unspecified bones and joints, tubercle bacilli not found (in sputum) by microscopy, but found by bacterial culture	Infection
015.95	ICD-9 Dx	Tuberculosis of unspecified bones and joints, tubercle bacilli not found by bacteriological examination, but tuberculosis confirmed histologically	Infection
015.96	ICD-9 Dx	Tuberculosis of unspecified bones and joints, tubercle bacilli not found by bacteriological or histological examination, but tuberculosis confirmed by other methods [inoculation of animals]	Infection
016.00	ICD-9 Dx	Tuberculosis of kidney, confirmation unspecified	Infection
016.01	ICD-9 Dx	Tuberculosis of kidney, bacteriological or histological examination not done	Infection
016.02	ICD-9 Dx	Tuberculosis of kidney, bacteriological or histological examination unknown (at present)	Infection
016.03	ICD-9 Dx	Tuberculosis of kidney, tubercle bacilli found (in sputum) by microscopy	Infection
016.04	ICD-9 Dx	Tuberculosis of kidney, tubercle bacilli not found (in sputum) by microscopy, but found by bacterial culture	Infection
016.05	ICD-9 Dx	Tuberculosis of kidney, tubercle bacilli not found by bacteriological examination, but tuberculosis confirmed histologically	Infection
016.06	ICD-9 Dx	Tuberculosis of kidney, tubercle bacilli not found by bacteriological or histological examination, but tuberculosis confirmed by other methods [inoculation of animals]	Infection
016.10	ICD-9 Dx	Tuberculosis of bladder, confirmation unspecified	Infection
016.11	ICD-9 Dx	Tuberculosis of bladder, bacteriological or histological examination not done	Infection
016.12	ICD-9 Dx	Tuberculosis of bladder, bacteriological or histological examination unknown (at present)	Infection
016.13	ICD-9 Dx	Tuberculosis of bladder, tubercle bacilli found (in sputum) by microscopy	Infection
016.14	ICD-9 Dx	Tuberculosis of bladder, tubercle bacilli not found (in sputum) by microscopy, but found by bacterial culture	Infection
016.15	ICD-9 Dx	Tuberculosis of bladder, tubercle bacilli not found by bacteriological examination, but tuberculosis confirmed histologically	Infection
016.16	ICD-9 Dx	Tuberculosis of bladder, tubercle bacilli not found by bacteriological or histological examination, but tuberculosis confirmed by other methods [inoculation of animals]	Infection
016.20	ICD-9 Dx	Tuberculosis of ureter, confirmation unspecified	Infection
016.21	ICD-9 Dx	Tuberculosis of ureter, bacteriological or histological examination not done	Infection
016.22	ICD-9 Dx	Tuberculosis of ureter, bacteriological or histological examination unknown (at present)	Infection
016.23	ICD-9 Dx	Tuberculosis of ureter, tubercle bacilli found (in sputum) by microscopy	Infection
016.24	ICD-9 Dx	Tuberculosis of ureter, tubercle bacilli not found (in sputum) by microscopy, but found by bacterial culture	Infection
016.25	ICD-9 Dx	Tuberculosis of ureter, tubercle bacilli not found by bacteriological examination, but tuberculosis confirmed histologically	Infection
016.26	ICD-9 Dx	Tuberculosis of ureter, tubercle bacilli not found by bacteriological or histological examination, but tuberculosis confirmed by other methods [inoculation of animals]	Infection
016.30	ICD-9 Dx	Tuberculosis of other urinary organs, confirmation unspecified	Infection
016.31	ICD-9 Dx	Tuberculosis of other urinary organs, bacteriological or histological examination not done	Infection
016.32	ICD-9 Dx	Tuberculosis of other urinary organs, bacteriological or histological examination unknown (at present)	Infection
016.33	ICD-9 Dx	Tuberculosis of other urinary organs, tubercle bacilli found (in sputum) by microscopy	Infection
016.34	ICD-9 Dx	Tuberculosis of other urinary organs, tubercle bacilli not found (in sputum) by microscopy, but found by bacterial culture	Infection
016.35	ICD-9 Dx	Tuberculosis of other urinary organs, tubercle bacilli not found by bacteriological examination, but tuberculosis confirmed histologically	Infection
016.36	ICD-9 Dx	Tuberculosis of other urinary organs, tubercle bacilli not found by bacteriological or histological examination, but tuberculosis confirmed by other methods [inoculation of animals]	Infection
016.40	ICD-9 Dx	Tuberculosis of epididymis, confirmation unspecified	Infection
016.41	ICD-9 Dx	Tuberculosis of epididymis, bacteriological or histological examination not done	Infection
016.42	ICD-9 Dx	Tuberculosis of epididymis, bacteriological or histological examination unknown (at present)	Infection
016.43	ICD-9 Dx	Tuberculosis of epididymis, tubercle bacilli found (in sputum) by microscopy	Infection
016.44	ICD-9 Dx	Tuberculosis of epididymis, tubercle bacilli not found (in sputum) by microscopy, but found by bacterial culture	Infection
016.45	ICD-9 Dx	Tuberculosis of epididymis, tubercle bacilli not found by bacteriological examination, but tuberculosis confirmed histologically	Infection
016.46	ICD-9 Dx	Tuberculosis of epididymis, tubercle bacilli not found by bacteriological or histological examination, but tuberculosis confirmed by other methods [inoculation of animals]	Infection
016.50	ICD-9 Dx	Tuberculosis of other male genital organs, confirmation unspecified	Infection
016.51	ICD-9 Dx	Tuberculosis of other male genital organs, bacteriological or histological examination not done	Infection
016.52	ICD-9 Dx	Tuberculosis of other male genital organs, bacteriological or histological examination unknown (at present)	Infection
016.53	ICD-9 Dx	Tuberculosis of other male genital organs, tubercle bacilli found (in sputum) by microscopy	Infection
016.54	ICD-9 Dx	Tuberculosis of other male genital organs, tubercle bacilli not found (in sputum) by microscopy, but found by bacterial culture	Infection
016.55	ICD-9 Dx	Tuberculosis of other male genital organs, tubercle bacilli not found by bacteriological examination, but tuberculosis confirmed histologically	Infection
016.56	ICD-9 Dx	Tuberculosis of other male genital organs, tubercle bacilli not found by bacteriological or histological examination, but tuberculosis confirmed by other methods [inoculation of animals]	Infection
016.60	ICD-9 Dx	Tuberculous oophoritis and salpingitis, confirmation unspecified	Infection
016.61	ICD-9 Dx	Tuberculous oophoritis and salpingitis, bacteriological or histological examination not done	Infection
016.62	ICD-9 Dx	Tuberculous oophoritis and salpingitis, bacteriological or histological examination unknown (at present)	Infection
016.63	ICD-9 Dx	Tuberculous oophoritis and salpingitis, tubercle bacilli found (in sputum) by microscopy	Infection
016.64	ICD-9 Dx	Tuberculous oophoritis and salpingitis, tubercle bacilli not found (in sputum) by microscopy, but found by bacterial culture	Infection
016.65	ICD-9 Dx	Tuberculous oophoritis and salpingitis, tubercle bacilli not found by bacteriological examination, but tuberculosis confirmed histologically	Infection
016.66	ICD-9 Dx	Tuberculous oophoritis and salpingitis, tubercle bacilli not found by bacteriological or histological examination, but tuberculosis confirmed by other methods [inoculation of animals]	Infection
016.70	ICD-9 Dx	Tuberculosis of other female genital organs, confirmation unspecified	Infection
016.71	ICD-9 Dx	Tuberculosis of other female genital organs, bacteriological or histological examination not done	Infection
016.72	ICD-9 Dx	Tuberculosis of other female genital organs, bacteriological or histological examination unknown (at present)	Infection
016.73	ICD-9 Dx	Tuberculosis of other female genital organs, tubercle bacilli found (in sputum) by microscopy	Infection
016.74	ICD-9 Dx	Tuberculosis of other female genital organs, tubercle bacilli not found (in sputum) by microscopy, but found by bacterial culture	Infection
016.75	ICD-9 Dx	Tuberculosis of other female genital organs, tubercle bacilli not found by bacteriological examination, but tuberculosis confirmed histologically	Infection
016.76	ICD-9 Dx	Tuberculosis of other female genital organs, tubercle bacilli not found by bacteriological or histological examination, but tuberculosis confirmed by other methods [inoculation of animals]	Infection
016.90	ICD-9 Dx	Unspecified genitourinary tuberculosis, confirmation unspecified	Infection
016.91	ICD-9 Dx	Unspecified genitourinary tuberculosis, bacteriological or histological examination not done	Infection
016.92	ICD-9 Dx	Unspecified genitourinary tuberculosis, bacteriological or histological examination unknown (at present)	Infection
016.93	ICD-9 Dx	Unspecified genitourinary tuberculosis, tubercle bacilli found (in sputum) by microscopy	Infection
016.94	ICD-9 Dx	Unspecified genitourinary tuberculosis, tubercle bacilli not found (in sputum) by microscopy, but found by bacterial culture	Infection
016.95	ICD-9 Dx	Unspecified genitourinary tuberculosis, tubercle bacilli not found by bacteriological examination, but tuberculosis confirmed histologically	Infection
016.96	ICD-9 Dx	Unspecified genitourinary tuberculosis, tubercle bacilli not found by bacteriological or histological examination, but tuberculosis confirmed by other methods [inoculation of animals]	Infection
017.00	ICD-9 Dx	Tuberculosis of skin and subcutaneous cellular tissue, confirmation unspecified	Infection
017.01	ICD-9 Dx	Tuberculosis of skin and subcutaneous cellular tissue, bacteriological or histological examination not done	Infection
017.02	ICD-9 Dx	Tuberculosis of skin and subcutaneous cellular tissue, bacteriological or histological examination unknown (at present)	Infection
017.03	ICD-9 Dx	Tuberculosis of skin and subcutaneous cellular tissue, tubercle bacilli found (in sputum) by microscopy	Infection
017.04	ICD-9 Dx	Tuberculosis of skin and subcutaneous cellular tissue, tubercle bacilli not found (in sputum) by microscopy, but found by bacterial culture	Infection
017.05	ICD-9 Dx	Tuberculosis of skin and subcutaneous cellular tissue, tubercle bacilli not found by bacteriological examination, but tuberculosis confirmed histologically	Infection
017.06	ICD-9 Dx	Tuberculosis of skin and subcutaneous cellular tissue, tubercle bacilli not found by bacteriological or histological examination, but tuberculosis confirmed by other methods [inoculation of animals]	Infection
017.10	ICD-9 Dx	Erythema nodosum with hypersensitivity reaction in tuberculosis, confirmation unspecified	Infection
017.11	ICD-9 Dx	Erythema nodosum with hypersensitivity reaction in tuberculosis, bacteriological or histological examination not done	Infection
017.12	ICD-9 Dx	Erythema nodosum with hypersensitivity reaction in tuberculosis, bacteriological or histological examination unknown (at present)	Infection
017.13	ICD-9 Dx	Erythema nodosum with hypersensitivity reaction in tuberculosis, tubercle bacilli found (in sputum) by microscopy	Infection
017.14	ICD-9 Dx	Erythema nodosum with hypersensitivity reaction in tuberculosis, tubercle bacilli not found (in sputum) by microscopy, but found by bacterial culture	Infection
017.15	ICD-9 Dx	Erythema nodosum with hypersensitivity reaction in tuberculosis, tubercle bacilli not found by bacteriological examination, but tuberculosis confirmed histologically	Infection
017.16	ICD-9 Dx	Erythema nodosum with hypersensitivity reaction in tuberculosis, tubercle bacilli not found by bacteriological or histological examination, but tuberculosis confirmed by other methods [inoculation of animals]	Infection
017.20	ICD-9 Dx	Tuberculosis of peripheral lymph nodes, confirmation unspecified	Infection
017.21	ICD-9 Dx	Tuberculosis of peripheral lymph nodes, bacteriological or histological examination not done	Infection
017.22	ICD-9 Dx	Tuberculosis of peripheral lymph nodes, bacteriological or histological examination unknown (at present)	Infection
017.23	ICD-9 Dx	Tuberculosis of peripheral lymph nodes, tubercle bacilli found (in sputum) by microscopy	Infection
017.24	ICD-9 Dx	Tuberculosis of peripheral lymph nodes, tubercle bacilli not found (in sputum) by microscopy, but found by bacterial culture	Infection
017.25	ICD-9 Dx	Tuberculosis of peripheral lymph nodes, tubercle bacilli not found by bacteriological examination, but tuberculosis confirmed histologically	Infection
017.26	ICD-9 Dx	Tuberculosis of peripheral lymph nodes, tubercle bacilli not found by bacteriological or histological examination, but tuberculosis confirmed by other methods [inoculation of animals]	Infection
017.30	ICD-9 Dx	Tuberculosis of eye, confirmation unspecified	Infection
017.31	ICD-9 Dx	Tuberculosis of eye, bacteriological or histological examination not done	Infection
017.32	ICD-9 Dx	Tuberculosis of eye, bacteriological or histological examination unknown (at present)	Infection
017.33	ICD-9 Dx	Tuberculosis of eye, tubercle bacilli found (in sputum) by microscopy	Infection
017.34	ICD-9 Dx	Tuberculosis of eye, tubercle bacilli not found (in sputum) by microscopy, but found by bacterial culture	Infection
017.35	ICD-9 Dx	Tuberculosis of eye, tubercle bacilli not found by bacteriological examination, but tuberculosis confirmed histologically	Infection
017.36	ICD-9 Dx	Tuberculosis of eye, tubercle bacilli not found by bacteriological or histological examination, but tuberculosis confirmed by other methods [inoculation of animals]	Infection
017.40	ICD-9 Dx	Tuberculosis of ear, confirmation unspecified	Infection
017.41	ICD-9 Dx	Tuberculosis of ear, bacteriological or histological examination not done	Infection
017.42	ICD-9 Dx	Tuberculosis of ear, bacteriological or histological examination unknown (at present)	Infection
017.43	ICD-9 Dx	Tuberculosis of ear, tubercle bacilli found (in sputum) by microscopy	Infection
017.44	ICD-9 Dx	Tuberculosis of ear, tubercle bacilli not found (in sputum) by microscopy, but found by bacterial culture	Infection
017.45	ICD-9 Dx	Tuberculosis of ear, tubercle bacilli not found by bacteriological examination, but tuberculosis confirmed histologically	Infection
017.46	ICD-9 Dx	Tuberculosis of ear, tubercle bacilli not found by bacteriological or histological examination, but tuberculosis confirmed by other methods [inoculation of animals]	Infection
017.50	ICD-9 Dx	Tuberculosis of thyroid gland, confirmation unspecified	Infection
017.51	ICD-9 Dx	Tuberculosis of thyroid gland, bacteriological or histological examination not done	Infection
017.52	ICD-9 Dx	Tuberculosis of thyroid gland, bacteriological or histological examination unknown (at present)	Infection
017.53	ICD-9 Dx	Tuberculosis of thyroid gland, tubercle bacilli found (in sputum) by microscopy	Infection
017.54	ICD-9 Dx	Tuberculosis of thyroid gland, tubercle bacilli not found (in sputum) by microscopy, but found by bacterial culture	Infection
017.55	ICD-9 Dx	Tuberculosis of thyroid gland, tubercle bacilli not found by bacteriological examination, but tuberculosis confirmed histologically	Infection
017.56	ICD-9 Dx	Tuberculosis of thyroid gland, tubercle bacilli not found by bacteriological or histological examination, but tuberculosis confirmed by other methods [inoculation of animals]	Infection
017.60	ICD-9 Dx	Tuberculosis of adrenal glands, confirmation unspecified	Infection
017.61	ICD-9 Dx	Tuberculosis of adrenal glands, bacteriological or histological examination not done	Infection
017.62	ICD-9 Dx	Tuberculosis of adrenal glands, bacteriological or histological examination unknown (at present)	Infection
017.63	ICD-9 Dx	Tuberculosis of adrenal glands, tubercle bacilli found (in sputum) by microscopy	Infection
017.64	ICD-9 Dx	Tuberculosis of adrenal glands, tubercle bacilli not found (in sputum) by microscopy, but found by bacterial culture	Infection
017.65	ICD-9 Dx	Tuberculosis of adrenal glands, tubercle bacilli not found by bacteriological examination, but tuberculosis confirmed histologically	Infection
017.66	ICD-9 Dx	Tuberculosis of adrenal glands, tubercle bacilli not found by bacteriological or histological examination, but tuberculosis confirmed by other methods [inoculation of animals]	Infection
017.70	ICD-9 Dx	Tuberculosis of spleen, confirmation unspecified	Infection
017.71	ICD-9 Dx	Tuberculosis of spleen, bacteriological or histological examination not done	Infection
017.72	ICD-9 Dx	Tuberculosis of spleen, bacteriological or histological examination unknown (at present)	Infection
017.73	ICD-9 Dx	Tuberculosis of spleen, tubercle bacilli found (in sputum) by microscopy	Infection
017.74	ICD-9 Dx	Tuberculosis of spleen, tubercle bacilli not found (in sputum) by microscopy, but found by bacterial culture	Infection
017.75	ICD-9 Dx	Tuberculosis of spleen, tubercle bacilli not found by bacteriological examination, but tuberculosis confirmed histologically	Infection
017.76	ICD-9 Dx	Tuberculosis of spleen, tubercle bacilli not found by bacteriological or histological examination, but tuberculosis confirmed by other methods [inoculation of animals]	Infection
017.80	ICD-9 Dx	Tuberculosis of esophagus, confirmation unspecified	Infection
017.81	ICD-9 Dx	Tuberculosis of esophagus, bacteriological or histological examination not done	Infection
017.82	ICD-9 Dx	Tuberculosis of esophagus, bacteriological or histological examination unknown (at present)	Infection
017.83	ICD-9 Dx	Tuberculosis of esophagus, tubercle bacilli found (in sputum) by microscopy	Infection
017.84	ICD-9 Dx	Tuberculosis of esophagus, tubercle bacilli not found (in sputum) by microscopy, but found by bacterial culture	Infection
017.85	ICD-9 Dx	Tuberculosis of esophagus, tubercle bacilli not found by bacteriological examination, but tuberculosis confirmed histologically	Infection
017.86	ICD-9 Dx	Tuberculosis of esophagus, tubercle bacilli not found by bacteriological or histological examination, but tuberculosis confirmed by other methods [inoculation of animals]	Infection
017.90	ICD-9 Dx	Tuberculosis of other specified organs, confirmation unspecified	Infection
017.91	ICD-9 Dx	Tuberculosis of other specified organs, bacteriological or histological examination not done	Infection
017.92	ICD-9 Dx	Tuberculosis of other specified organs, bacteriological or histological examination unknown (at present)	Infection
017.93	ICD-9 Dx	Tuberculosis of other specified organs, tubercle bacilli found (in sputum) by microscopy	Infection
017.94	ICD-9 Dx	Tuberculosis of other specified organs, tubercle bacilli not found (in sputum) by microscopy, but found by bacterial culture	Infection
017.95	ICD-9 Dx	Tuberculosis of other specified organs, tubercle bacilli not found by bacteriological examination, but tuberculosis confirmed histologically	Infection
017.96	ICD-9 Dx	Tuberculosis of other specified organs, tubercle bacilli not found by bacteriological or histological examination but tuberculosis confirmed by other methods [inoculation of animals]	Infection
018.00	ICD-9 Dx	Acute miliary tuberculosis, unspecified	Infection
018.01	ICD-9 Dx	Acute miliary tuberculosis, bacteriological or histological examination not done	Infection
018.02	ICD-9 Dx	Acute miliary tuberculosis, bacteriological or histological examination unknown (at present)	Infection
018.03	ICD-9 Dx	Acute miliary tuberculosis, tubercle bacilli found (in sputum) by microscopy	Infection
018.04	ICD-9 Dx	Acute miliary tuberculosis, tubercle bacilli not found (in sputum) by microscopy, but found by bacterial culture	Infection
018.05	ICD-9 Dx	Acute miliary tuberculosis, tubercle bacilli not found by bacteriological examination, but tuberculosis confirmed histologically	Infection
018.06	ICD-9 Dx	Acute miliary tuberculosis, tubercle bacilli not found by bacteriological or histological examination, but tuberculosis confirmed by other methods [inoculation of animals]	Infection
018.80	ICD-9 Dx	Other specified miliary tuberculosis, confirmation unspecified	Infection
018.81	ICD-9 Dx	Other specified miliary tuberculosis, bacteriological or histological examination not done	Infection
018.82	ICD-9 Dx	Other specified miliary tuberculosis, bacteriological or histological examination unknown (at present)	Infection
018.83	ICD-9 Dx	Other specified miliary tuberculosis, tubercle bacilli found (in sputum) by microscopy	Infection
018.84	ICD-9 Dx	Other specified miliary tuberculosis, tubercle bacilli not found (in sputum) by microscopy, but found by bacterial culture	Infection
018.85	ICD-9 Dx	Other specified miliary tuberculosis, tubercle bacilli not found by bacteriological examination, but tuberculosis confirmed histologically	Infection
018.86	ICD-9 Dx	Other specified miliary tuberculosis, tubercle bacilli not found by bacteriological or histological examination, but tuberculosis confirmed by other methods [inoculation of animals]	Infection
018.90	ICD-9 Dx	Unspecified miliary tuberculosis, unspecified	Infection
018.91	ICD-9 Dx	Unspecified miliary tuberculosis, bacteriological or histological examination not done	Infection
018.92	ICD-9 Dx	Unspecified miliary tuberculosis, bacteriological or histological examination unknown (at present)	Infection
018.93	ICD-9 Dx	Unspecified miliary tuberculosis, tubercle bacilli found (in sputum) by microscopy	Infection
018.94	ICD-9 Dx	Unspecified miliary tuberculosis, tubercle bacilli not found (in sputum) by microscopy, but found by bacterial culture	Infection
018.95	ICD-9 Dx	Unspecified miliary tuberculosis, tubercle bacilli not found by bacteriological examination, but tuberculosis confirmed histologically	Infection
018.96	ICD-9 Dx	Unspecified miliary tuberculosis, tubercle bacilli not found by bacteriological or histological examination, but tuberculosis confirmed by other methods [inoculation of animals]	Infection
020.0	ICD-9 Dx	Bubonic plague	Infection
020.1	ICD-9 Dx	Cellulocutaneous plague	Infection
020.2	ICD-9 Dx	Septicemic plague	Infection
020.3	ICD-9 Dx	Primary pneumonic plague	Infection
020.4	ICD-9 Dx	Secondary pneumonic plague	Infection
020.5	ICD-9 Dx	Pneumonic plague, unspecified	Infection
020.8	ICD-9 Dx	Other specified types of plague	Infection
020.9	ICD-9 Dx	Unspecified plague	Infection
021.0	ICD-9 Dx	Ulceroglandular tularemia	Infection
021.1	ICD-9 Dx	Enteric tularemia	Infection
021.2	ICD-9 Dx	Pulmonary tularemia	Infection
021.3	ICD-9 Dx	Oculoglandular tularemia	Infection
021.8	ICD-9 Dx	Other specified tularemia	Infection
021.9	ICD-9 Dx	Unspecified tularemia	Infection
022.0	ICD-9 Dx	Cutaneous anthrax	Infection
022.1	ICD-9 Dx	Pulmonary anthrax	Infection
022.2	ICD-9 Dx	Gastrointestinal anthrax	Infection
022.3	ICD-9 Dx	Anthrax septicemia	Infection
022.8	ICD-9 Dx	Other specified manifestations of anthrax	Infection
022.9	ICD-9 Dx	Unspecified anthrax	Infection
023.0	ICD-9 Dx	Brucella melitensis	Infection
023.1	ICD-9 Dx	Brucella abortus	Infection
023.2	ICD-9 Dx	Brucella suis	Infection
023.3	ICD-9 Dx	Brucella canis	Infection
023.8	ICD-9 Dx	Other brucellosis	Infection
023.9	ICD-9 Dx	Brucellosis, unspecified	Infection
024	ICD-9 Dx	Glanders	Infection
025	ICD-9 Dx	Melioidosis	Infection
026.0	ICD-9 Dx	Spirillary fever	Infection
026.1	ICD-9 Dx	Streptobacillary fever	Infection
026.9	ICD-9 Dx	Unspecified rat-bite fever	Infection
027.0	ICD-9 Dx	Listeriosis	Infection
027.1	ICD-9 Dx	Erysipelothrix infection	Infection
027.2	ICD-9 Dx	Pasteurellosis	Infection
027.8	ICD-9 Dx	Other specified zoonotic bacterial diseases	Infection
027.9	ICD-9 Dx	Unspecified zoonotic bacterial disease	Infection
030.0	ICD-9 Dx	Lepromatous leprosy (type L)	Infection
030.1	ICD-9 Dx	Tuberculoid leprosy (type T)	Infection
030.2	ICD-9 Dx	Indeterminate leprosy (group I)	Infection
030.3	ICD-9 Dx	Borderline leprosy (group B)	Infection
030.8	ICD-9 Dx	Other specified leprosy	Infection
030.9	ICD-9 Dx	Unspecified leprosy	Infection
031.0	ICD-9 Dx	Pulmonary diseases due to other mycobacteria	Infection
031.1	ICD-9 Dx	Cutaneous diseases due to other mycobacteria	Infection
031.2	ICD-9 Dx	Disseminated diseases due to other mycobacteria	Infection
031.8	ICD-9 Dx	Other specified diseases due to other mycobacteria	Infection
031.9	ICD-9 Dx	Unspecified diseases due to mycobacteria	Infection
032.0	ICD-9 Dx	Faucial diphtheria	Infection
032.1	ICD-9 Dx	Nasopharyngeal diphtheria	Infection
032.2	ICD-9 Dx	Anterior nasal diphtheria	Infection
032.3	ICD-9 Dx	Laryngeal diphtheria	Infection
032.81	ICD-9 Dx	Conjunctival diphtheria	Infection
032.82	ICD-9 Dx	Diphtheritic myocarditis	Infection
032.83	ICD-9 Dx	Diphtheritic peritonitis	Infection
032.84	ICD-9 Dx	Diphtheritic cystitis	Infection
032.85	ICD-9 Dx	Cutaneous diphtheria	Infection
032.89	ICD-9 Dx	Other specified diphtheria	Infection
032.9	ICD-9 Dx	Unspecified diphtheria	Infection
033.0	ICD-9 Dx	Whooping cough due to Bordetella pertussis (P. pertussis)	Infection
033.1	ICD-9 Dx	Whooping cough due to Bordetella parapertussis (B. parapertussis)	Infection
033.8	ICD-9 Dx	Whooping cough due to other specified organism	Infection
033.9	ICD-9 Dx	Whooping cough, unspecified organism	Infection
034.0	ICD-9 Dx	Streptococcal sore throat	Infection
034.1	ICD-9 Dx	Scarlet fever	Infection
035	ICD-9 Dx	Erysipelas	Infection
036.0	ICD-9 Dx	Meningococcal meningitis	Infection
036.1	ICD-9 Dx	Meningococcal encephalitis	Infection
036.2	ICD-9 Dx	Meningococcemia	Infection
036.3	ICD-9 Dx	Waterhouse-Friderichsen syndrome, meningococcal	Infection
036.40	ICD-9 Dx	Meningococcal carditis, unspecified	Infection
036.41	ICD-9 Dx	Meningococcal pericarditis	Infection
036.42	ICD-9 Dx	Meningococcal endocarditis	Infection
036.43	ICD-9 Dx	Meningococcal myocarditis	Infection
036.81	ICD-9 Dx	Meningococcal optic neuritis	Infection
036.82	ICD-9 Dx	Meningococcal arthropathy	Infection
036.89	ICD-9 Dx	Other specified meningococcal infections	Infection
036.9	ICD-9 Dx	Unspecified meningococcal infection	Infection
037	ICD-9 Dx	Tetanus	Infection
038.0	ICD-9 Dx	Streptococcal septicemia	Infection
038.10	ICD-9 Dx	Unspecified staphylococcal septicemia	Infection
038.11	ICD-9 Dx	Methicillin susceptible Staphylococcus aureus septicemia	Infection
038.12	ICD-9 Dx	Methicillin resistant Staphylococcus aureus septicemia	Infection
038.19	ICD-9 Dx	Other staphylococcal septicemia	Infection
038.2	ICD-9 Dx	Pneumococcal septicemia	Infection
038.3	ICD-9 Dx	Septicemia due to anaerobes	Infection
038.40	ICD-9 Dx	Septicemia due to unspecified gram-negative organism	Infection
038.41	ICD-9 Dx	Septicemia due to hemophilus influenzae (H. influenzae)	Infection
038.42	ICD-9 Dx	Septicemia due to Escherichia coli (E. coli)	Infection
038.43	ICD-9 Dx	Septicemia due to pseudomonas	Infection
038.44	ICD-9 Dx	Septicemia due to serratia	Infection
038.49	ICD-9 Dx	Other septicemia due to gram-negative organism	Infection
038.8	ICD-9 Dx	Other specified septicemia	Infection
038.9	ICD-9 Dx	Unspecified septicemia	Infection
039.0	ICD-9 Dx	Cutaneous actinomycotic infection	Infection
039.1	ICD-9 Dx	Pulmonary actinomycotic infection	Infection
039.2	ICD-9 Dx	Abdominal actinomycotic infection	Infection
039.3	ICD-9 Dx	Cervicofacial actinomycotic infection	Infection
039.8	ICD-9 Dx	Actinomycotic infection of other specified sites	Infection
039.9	ICD-9 Dx	Actinomycotic infection of unspecified site	Infection
040.0	ICD-9 Dx	Gas gangrene	Infection
040.1	ICD-9 Dx	Rhinoscleroma	Infection
040.2	ICD-9 Dx	Whipple's disease	Infection
040.3	ICD-9 Dx	Necrobacillosis	Infection
040.42	ICD-9 Dx	Wound botulism	Infection
040.81	ICD-9 Dx	Tropical pyomyositis	Infection
040.82	ICD-9 Dx	Toxic shock syndrome	Infection
040.89	ICD-9 Dx	Other specified bacterial diseases	Infection
041.00	ICD-9 Dx	Unspecified streptococcus infection in conditions classified elsewhere and of unspecified site	Infection
041.01	ICD-9 Dx	Streptococcus infection in conditions classified elsewhere and of unspecified site, group A	Infection
041.02	ICD-9 Dx	Streptococcus infection in conditions classified elsewhere and of unspecified site, group B	Infection
041.03	ICD-9 Dx	Streptococcus infection in conditions classified elsewhere and of unspecified site, group C	Infection
041.04	ICD-9 Dx	Streptococcus infection in conditions classified elsewhere and of unspecified site, group D [Enterococcus]	Infection
041.05	ICD-9 Dx	Streptococcus infection in conditions classified elsewhere and of unspecified site, group G	Infection
041.09	ICD-9 Dx	Other streptococcus infection in conditions classified elsewhere and of unspecified site	Infection
041.10	ICD-9 Dx	Unspecified staphylococcus infection in conditions classified elsewhere and of unspecified site	Infection
041.11	ICD-9 Dx	Methicillin susceptible Staphylococcus aureus	Infection
041.12	ICD-9 Dx	Methicillin resistant Staphylococcus aureus	Infection
041.19	ICD-9 Dx	Other staphylococcus infection in conditions classified elsewhere and of unspecified site	Infection
041.2	ICD-9 Dx	Pneumococcus infection in conditions classified elsewhere and of unspecified site	Infection
041.3	ICD-9 Dx	Klebsiella pneumoniae infection	Infection
041.41	ICD-9 Dx	Shiga toxin-producing Escherichia coli [E. coli] (STEC) O157 infection in conditions classified elsewhere and of unspecified site	Infection
041.42	ICD-9 Dx	Other specified Shiga toxin-producing Escherichia coli [E. coli] (STEC) infection in conditions classified elsewhere and of unspecified site	Infection
041.43	ICD-9 Dx	Unspecified Shiga toxin-producing Escherichia coli [E. coli] (STEC) infection in conditions classified elsewhere and of unspecified site	Infection
041.49	ICD-9 Dx	Other and unspecified Escherichia coli [E. coli] infection in conditions classified elsewhere and of unspecified site	Infection
041.5	ICD-9 Dx	Hemophilus influenzae (H. influenzae) infection in conditions classified elsewhere and of unspecified site	Infection
041.6	ICD-9 Dx	Proteus (mirabilis) (morganii) infection in conditions classified elsewhere and of unspecified site	Infection
041.7	ICD-9 Dx	Pseudomonas infection in conditions classified elsewhere and of unspecified site	Infection
041.81	ICD-9 Dx	Mycoplasma infection in conditions classified elsewhere and of unspecified site	Infection
041.82	ICD-9 Dx	Bacterial infection in conditions classified elsewhere, Bacteroides fragilis	Infection
041.83	ICD-9 Dx	Clostridium perfringens infection in conditions classified elsewhere and of unspecified site	Infection
041.84	ICD-9 Dx	Infection due to other anaerobes in conditions classified elsewhere and of unspecified site	Infection
041.85	ICD-9 Dx	Infection due to other gram-negative organisms in conditions classified elsewhere and of unspecified site	Infection
041.86	ICD-9 Dx	Helicobacter pylori [H. pylori] infection	Infection
041.89	ICD-9 Dx	Infection due to other specified bacteria in conditions classified elsewhere and of unspecified site	Infection
041.9	ICD-9 Dx	Bacterial infection, unspecified, in conditions classified elsewhere and of unspecified site	Infection
073.0	ICD-9 Dx	Ornithosis with pneumonia	Infection
073.7	ICD-9 Dx	Ornithosis with other specified complications	Infection
073.8	ICD-9 Dx	Ornithosis with unspecified complication	Infection
073.9	ICD-9 Dx	Unspecified ornithosis	Infection
076.0	ICD-9 Dx	Initial stage trachoma	Infection
076.1	ICD-9 Dx	Active stage trachoma	Infection
076.9	ICD-9 Dx	Unspecified trachoma	Infection
077.0	ICD-9 Dx	Inclusion conjunctivitis	Infection
077.98	ICD-9 Dx	Unspecified diseases of conjunctiva due to Chlamydiae	Infection
078.88	ICD-9 Dx	Other specified diseases due to Chlamydiae	Infection
079.88	ICD-9 Dx	Other specified chlamydial infection, in conditions classified elsewhere and of unspecified site	Infection
079.98	ICD-9 Dx	Unspecified chlamydial infection, in conditions classified elsewhere and of unspecified site	Infection
080	ICD-9 Dx	Louse-borne (epidemic) typhus	Infection
081.0	ICD-9 Dx	Murine (endemic) typhus	Infection
081.1	ICD-9 Dx	Brill's disease	Infection
081.2	ICD-9 Dx	Scrub typhus	Infection
081.9	ICD-9 Dx	Unspecified typhus	Infection
082.0	ICD-9 Dx	Spotted fevers	Infection
082.1	ICD-9 Dx	Boutonneuse fever	Infection
082.2	ICD-9 Dx	North Asian tick fever	Infection
082.3	ICD-9 Dx	Queensland tick typhus	Infection
082.40	ICD-9 Dx	Ehrlichiosis, unspecified	Infection
082.41	ICD-9 Dx	Ehrlichiosis chaffeensis [E. chaffeensis]	Infection
082.49	ICD-9 Dx	Other ehrlichiosis	Infection
082.8	ICD-9 Dx	Other specified tick-borne rickettsioses	Infection
082.9	ICD-9 Dx	Unspecified tick-borne rickettsiosis	Infection
083.0	ICD-9 Dx	Q fever	Infection
083.1	ICD-9 Dx	Trench fever	Infection
083.2	ICD-9 Dx	Rickettsialpox	Infection
083.8	ICD-9 Dx	Other specified rickettsioses	Infection
083.9	ICD-9 Dx	Unspecified rickettsiosis	Infection
087.0	ICD-9 Dx	Louse-borne relapsing fever	Infection
087.1	ICD-9 Dx	Tick-borne relapsing fever	Infection
087.9	ICD-9 Dx	Unspecified relapsing fever	Infection
088.0	ICD-9 Dx	Bartonellosis	Infection
088.81	ICD-9 Dx	Lyme disease	Infection
088.89	ICD-9 Dx	Other specified arthropod-borne diseases	Infection
088.9	ICD-9 Dx	Unspecified arthropod-borne disease	Infection
090.3	ICD-9 Dx	Syphilitic interstitial keratitis	Infection
090.40	ICD-9 Dx	Unspecified juvenile neurosyphilis	Infection
090.49	ICD-9 Dx	Other juvenile neurosyphilis	Infection
091.0	ICD-9 Dx	Genital syphilis (primary)	Infection
091.1	ICD-9 Dx	Primary anal syphilis	Infection
091.2	ICD-9 Dx	Other primary syphilis	Infection
091.3	ICD-9 Dx	Secondary syphilis of skin or mucous membranes	Infection
091.4	ICD-9 Dx	Adenopathy due to secondary syphilis	Infection
091.50	ICD-9 Dx	Early syphilis, syphilitic uveitis, unspecified	Infection
091.51	ICD-9 Dx	Early syphilis, syphilitic chorioretinitis (secondary)	Infection
091.52	ICD-9 Dx	Early syphilis, syphilitic iridocyclitis (secondary)	Infection
091.61	ICD-9 Dx	Early syphilis, secondary syphilitic periostitis	Infection
091.62	ICD-9 Dx	Early syphilis, secondary syphilitic hepatitis	Infection
091.69	ICD-9 Dx	Early syphilis, secondary syphilis of other viscera	Infection
091.7	ICD-9 Dx	Early syphilis, secondary syphilis, relapse	Infection
091.81	ICD-9 Dx	Early syphilis, acute syphilitic meningitis (secondary)	Infection
091.82	ICD-9 Dx	Early syphilis, syphilitic alopecia	Infection
091.89	ICD-9 Dx	Early syphilis, other forms of secondary syphilis	Infection
091.9	ICD-9 Dx	Early syphilis, unspecified secondary syphilis	Infection
092.0	ICD-9 Dx	Early syphilis, latent, serological relapse after treatment	Infection
092.9	ICD-9 Dx	Early syphilis, latent, unspecified	Infection
093.1	ICD-9 Dx	Syphilitic aortitis	Infection
093.20	ICD-9 Dx	Unspecified syphilitic endocarditis of valve	Infection
093.21	ICD-9 Dx	Syphilitic endocarditis, mitral valve	Infection
093.22	ICD-9 Dx	Syphilitic endocarditis, aortic valve	Infection
093.23	ICD-9 Dx	Syphilitic endocarditis, tricuspid valve	Infection
093.24	ICD-9 Dx	Syphilitic endocarditis, pulmonary valve	Infection
093.81	ICD-9 Dx	Syphilitic pericarditis	Infection
093.82	ICD-9 Dx	Syphilitic myocarditis	Infection
093.89	ICD-9 Dx	Other specified cardiovascular syphilis	Infection
093.9	ICD-9 Dx	Unspecified cardiovascular syphilis	Infection
094.0	ICD-9 Dx	Tabes dorsalis	Infection
094.1	ICD-9 Dx	General paresis	Infection
094.2	ICD-9 Dx	Syphilitic meningitis	Infection
094.3	ICD-9 Dx	Asymptomatic neurosyphilis	Infection
094.81	ICD-9 Dx	Syphilitic encephalitis	Infection
094.82	ICD-9 Dx	Syphilitic Parkinsonism	Infection
094.83	ICD-9 Dx	Syphilitic disseminated retinochoroiditis	Infection
094.84	ICD-9 Dx	Syphilitic optic atrophy	Infection
094.85	ICD-9 Dx	Syphilitic retrobulbar neuritis	Infection
094.86	ICD-9 Dx	Syphilitic acoustic neuritis	Infection
094.87	ICD-9 Dx	Syphilitic ruptured cerebral aneurysm	Infection
094.89	ICD-9 Dx	Other specified neurosyphilis	Infection
094.9	ICD-9 Dx	Unspecified neurosyphilis	Infection
095.0	ICD-9 Dx	Syphilitic episcleritis	Infection
095.1	ICD-9 Dx	Syphilis of lung	Infection
095.2	ICD-9 Dx	Syphilitic peritonitis	Infection
095.3	ICD-9 Dx	Syphilis of liver	Infection
095.4	ICD-9 Dx	Syphilis of kidney	Infection
095.5	ICD-9 Dx	Syphilis of bone	Infection
095.6	ICD-9 Dx	Syphilis of muscle	Infection
095.7	ICD-9 Dx	Syphilis of synovium, tendon, and bursa	Infection
095.8	ICD-9 Dx	Other specified forms of late symptomatic syphilis	Infection
095.9	ICD-9 Dx	Unspecified late symptomatic syphilis	Infection
096	ICD-9 Dx	Late syphilis, latent	Infection
097.0	ICD-9 Dx	Unspecified late syphilis	Infection
097.1	ICD-9 Dx	Unspecified latent syphilis	Infection
097.9	ICD-9 Dx	Unspecified syphilis	Infection
098.0	ICD-9 Dx	Gonococcal infection (acute) of lower genitourinary tract	Infection
098.10	ICD-9 Dx	Gonococcal infection (acute) of upper genitourinary tract, site unspecified	Infection
098.11	ICD-9 Dx	Gonococcal cystitis (acute)	Infection
098.12	ICD-9 Dx	Gonococcal prostatitis (acute)	Infection
098.13	ICD-9 Dx	Gonococcal epididymo-orchitis (acute)	Infection
098.14	ICD-9 Dx	Gonococcal seminal vesiculitis (acute)	Infection
098.15	ICD-9 Dx	Gonococcal cervicitis (acute)	Infection
098.16	ICD-9 Dx	Gonococcal endometritis (acute)	Infection
098.17	ICD-9 Dx	Gonococcal salpingitis, specified as acute	Infection
098.19	ICD-9 Dx	Other gonococcal infections (acute) of upper genitourinary tract	Infection
098.40	ICD-9 Dx	Gonococcal conjunctivitis (neonatorum)	Infection
098.41	ICD-9 Dx	Gonococcal iridocyclitis	Infection
098.42	ICD-9 Dx	Gonococcal endophthalmia	Infection
098.43	ICD-9 Dx	Gonococcal keratitis	Infection
098.49	ICD-9 Dx	Other gonococcal infection of eye	Infection
098.50	ICD-9 Dx	Gonococcal arthritis	Infection
098.51	ICD-9 Dx	Gonococcal synovitis and tenosynovitis	Infection
098.52	ICD-9 Dx	Gonococcal bursitis	Infection
098.53	ICD-9 Dx	Gonococcal spondylitis	Infection
098.59	ICD-9 Dx	Other gonococcal infection of joint	Infection
098.6	ICD-9 Dx	Gonococcal infection of pharynx	Infection
098.7	ICD-9 Dx	Gonococcal infection of anus and rectum	Infection
098.81	ICD-9 Dx	Gonococcal keratosis (blennorrhagica)	Infection
098.82	ICD-9 Dx	Gonococcal meningitis	Infection
098.83	ICD-9 Dx	Gonococcal pericarditis	Infection
098.84	ICD-9 Dx	Gonococcal endocarditis	Infection
098.85	ICD-9 Dx	Other gonococcal heart disease	Infection
098.86	ICD-9 Dx	Gonococcal peritonitis	Infection
098.89	ICD-9 Dx	Gonococcal infection of other specified sites	Infection
099.0	ICD-9 Dx	Chancroid	Infection
099.1	ICD-9 Dx	Lymphogranuloma venereum	Infection
099.2	ICD-9 Dx	Granuloma inguinale	Infection
099.40	ICD-9 Dx	Unspecified nongonococcal urethritis (NGU)	Infection
099.41	ICD-9 Dx	Nongonococcal urethritis (NGU) due to Chlamydia trachomatis	Infection
099.49	ICD-9 Dx	Nongonococcal urethritis (NGU) due to other specified organism	Infection
099.50	ICD-9 Dx	Chlamydia trachomatis infection of unspecified site	Infection
099.51	ICD-9 Dx	Chlamydia trachomatis infection of pharynx	Infection
099.52	ICD-9 Dx	Chlamydia trachomatis infection of anus and rectum	Infection
099.53	ICD-9 Dx	Chlamydia trachomatis infection of lower genitourinary sites	Infection
099.54	ICD-9 Dx	Chlamydia trachomatis infection of other genitourinary sites	Infection
099.55	ICD-9 Dx	Chlamydia trachomatis infection of unspecified genitourinary site	Infection
099.56	ICD-9 Dx	Chlamydia trachomatis infection of peritoneum	Infection
099.59	ICD-9 Dx	Chlamydia trachomatis infection of other specified site	Infection
099.8	ICD-9 Dx	Other specified venereal diseases	Infection
099.9	ICD-9 Dx	Unspecified venereal disease	Infection
100.0	ICD-9 Dx	Leptospirosis icterohemorrhagica	Infection
100.81	ICD-9 Dx	Leptospiral meningitis (aseptic)	Infection
100.89	ICD-9 Dx	Other specified leptospiral infections	Infection
100.9	ICD-9 Dx	Unspecified leptospirosis	Infection
101	ICD-9 Dx	Vincent's angina	Infection
102.0	ICD-9 Dx	Initial lesions of yaws	Infection
102.1	ICD-9 Dx	Multiple papillomata and wet crab yaws due to yaws	Infection
102.2	ICD-9 Dx	Other early skin lesions due to yaws	Infection
102.3	ICD-9 Dx	Hyperkeratosis due to yaws	Infection
102.4	ICD-9 Dx	Gummata and ulcers due to yaws	Infection
102.5	ICD-9 Dx	Gangosa due to yaws	Infection
102.6	ICD-9 Dx	Bone and joint lesions due to yaws	Infection
102.7	ICD-9 Dx	Other manifestations due to yaws	Infection
102.8	ICD-9 Dx	Latent yaws	Infection
102.9	ICD-9 Dx	Unspecified yaws	Infection
103.0	ICD-9 Dx	Primary lesions of pinta	Infection
103.1	ICD-9 Dx	Intermediate lesions of pinta	Infection
103.2	ICD-9 Dx	Late lesions of pinta	Infection
103.3	ICD-9 Dx	Mixed lesions of pinta	Infection
103.9	ICD-9 Dx	Unspecified pinta	Infection
104.0	ICD-9 Dx	Nonvenereal endemic syphilis	Infection
104.8	ICD-9 Dx	Other specified spirochetal infections	Infection
104.9	ICD-9 Dx	Unspecified spirochetal infection	Infection
136.8	ICD-9 Dx	Other specified infectious and parasitic diseases	Infection
136.9	ICD-9 Dx	Unspecified infectious and parasitic diseases	Infection
254.1	ICD-9 Dx	Abscess of thymus	Infection
288.04	ICD-9 Dx	Neutropenia due to infection	Infection
320.0	ICD-9 Dx	Hemophilus meningitis	Infection
320.1	ICD-9 Dx	Pneumococcal meningitis	Infection
320.2	ICD-9 Dx	Streptococcal meningitis	Infection
320.3	ICD-9 Dx	Staphylococcal meningitis	Infection
320.7	ICD-9 Dx	Meningitis in other bacterial diseases classified elsewhere	Infection
320.81	ICD-9 Dx	Anaerobic meningitis	Infection
320.82	ICD-9 Dx	Meningitis due to gram-negative bacteria, not elsewhere classified	Infection
320.89	ICD-9 Dx	Meningitis due to other specified bacteria	Infection
320.9	ICD-9 Dx	Meningitis due to unspecified bacterium	Infection
321.0	ICD-9 Dx	Cryptococcal meningitis	Infection
323.1	ICD-9 Dx	Encephalitis, myelitis, and encephalomyelitis in rickettsial diseases classified elsewhere	Infection
323.41	ICD-9 Dx	Other encephalitis and encephalomyelitis due to other infections classified elsewhere	Infection
323.42	ICD-9 Dx	Other myelitis due to other infections classified elsewhere	Infection
323.62	ICD-9 Dx	Other postinfectious encephalitis and encephalomyelitis	Infection
324.0	ICD-9 Dx	Intracranial abscess	Infection
324.1	ICD-9 Dx	Intraspinal abscess	Infection
324.9	ICD-9 Dx	Intracranial and intraspinal abscess of unspecified site	Infection
325	ICD-9 Dx	Phlebitis and thrombophlebitis of intracranial venous sinuses	Infection
326	ICD-9 Dx	Late effects of intracranial abscess or pyogenic infection	Infection
360.0	ICD-9 Dx	Purulent endophthalmitis	Infection
360.04	ICD-9 Dx	Vitreous abscess	Infection
364.03	ICD-9 Dx	Secondary iridocyclitis, infectious	Infection
370.55	ICD-9 Dx	Corneal abscess	Infection
372.03	ICD-9 Dx	Other mucopurulent conjunctivitis	Infection
373.13	ICD-9 Dx	Abscess of eyelid	Infection
373.5	ICD-9 Dx	Other infective dermatitis of eyelid	Infection
376.01	ICD-9 Dx	Orbital cellulitis	Infection
376.02	ICD-9 Dx	Orbital periostitis	Infection
376.03	ICD-9 Dx	Orbital osteomyelitis	Infection
380.11	ICD-9 Dx	Acute infection of pinna	Infection
380.13	ICD-9 Dx	Other acute infections of external ear	Infection
383.00	ICD-9 Dx	Acute mastoiditis without complications	Infection
383.01	ICD-9 Dx	Subperiosteal abscess of mastoid	Infection
383.02	ICD-9 Dx	Acute mastoiditis with other complications	Infection
383.20	ICD-9 Dx	Unspecified petrositis	Infection
383.21	ICD-9 Dx	Acute petrositis	Infection
384.00	ICD-9 Dx	Unspecified acute myringitis	Infection
384.01	ICD-9 Dx	Bullous myringitis	Infection
384.09	ICD-9 Dx	Other acute myringitis without mention of otitis media	Infection
386.33	ICD-9 Dx	Suppurative labyrinthitis	Infection
415.12	ICD-9 Dx	Septic pulmonary embolism	Infection
421.0	ICD-9 Dx	Acute and subacute bacterial endocarditis	Infection
421.1	ICD-9 Dx	Acute and subacute infective endocarditis in diseases classified elsewhere	Infection
422.92	ICD-9 Dx	Septic myocarditis	Infection
449	ICD-9 Dx	Septic arterial embolism	Infection
461.0	ICD-9 Dx	Acute maxillary sinusitis	Infection
461.1	ICD-9 Dx	Acute frontal sinusitis	Infection
461.2	ICD-9 Dx	Acute ethmoidal sinusitis	Infection
461.3	ICD-9 Dx	Acute sphenoidal sinusitis	Infection
461.8	ICD-9 Dx	Other acute sinusitis	Infection
461.9	ICD-9 Dx	Acute sinusitis, unspecified	Infection
462	ICD-9 Dx	Acute pharyngitis	Infection
463	ICD-9 Dx	Acute tonsillitis	Infection
464.00	ICD-9 Dx	Acute laryngitis, without mention of obstruction	Infection
464.01	ICD-9 Dx	Acute laryngitis, with obstruction	Infection
464.10	ICD-9 Dx	Acute tracheitis without mention of obstruction	Infection
464.11	ICD-9 Dx	Acute tracheitis with obstruction	Infection
464.20	ICD-9 Dx	Acute laryngotracheitis without mention of obstruction	Infection
464.21	ICD-9 Dx	Acute laryngotracheitis with obstruction	Infection
464.30	ICD-9 Dx	Acute epiglottitis without mention of obstruction	Infection
464.31	ICD-9 Dx	Acute epiglottitis with obstruction	Infection
464.50	ICD-9 Dx	Unspecified supraglottis, without mention of obstruction	Infection
464.51	ICD-9 Dx	Unspecified supraglottis, with obstruction	Infection
465.0	ICD-9 Dx	Acute laryngopharyngitis	Infection
465.8	ICD-9 Dx	Acute upper respiratory infections of other multiple sites	Infection
465.9	ICD-9 Dx	Acute upper respiratory infections of unspecified site	Infection
466.0	ICD-9 Dx	Acute bronchitis	Infection
466.19	ICD-9 Dx	Acute bronchiolitis due to other infectious organisms	Infection
474.2	ICD-9 Dx	Adenoid vegetations	Infection
475	ICD-9 Dx	Peritonsillar abscess	Infection
478.21	ICD-9 Dx	Cellulitis of pharynx or nasopharynx	Infection
478.22	ICD-9 Dx	Parapharyngeal abscess	Infection
478.24	ICD-9 Dx	Retropharyngeal abscess	Infection
478.71	ICD-9 Dx	Cellulitis and perichondritis of larynx	Infection
481	ICD-9 Dx	Pneumococcal pneumonia (streptococcus pneumoniae pneumonia)	Infection
482.0	ICD-9 Dx	Pneumonia due to Klebsiella pneumoniae	Infection
482.1	ICD-9 Dx	Pneumonia due to Pseudomonas	Infection
482.2	ICD-9 Dx	Pneumonia due to Hemophilus influenzae (H. influenzae)	Infection
482.30	ICD-9 Dx	Pneumonia due to unspecified Streptococcus	Infection
482.31	ICD-9 Dx	Pneumonia due to Streptococcus, group A	Infection
482.32	ICD-9 Dx	Pneumonia due to Streptococcus, group B	Infection
482.39	ICD-9 Dx	Pneumonia due to other Streptococcus	Infection
482.40	ICD-9 Dx	Pneumonia due to Staphylococcus, unspecified	Infection
482.41	ICD-9 Dx	Methicillin susceptible pneumonia due to Staphylococcus aureus	Infection
482.42	ICD-9 Dx	Methicillin resistant pneumonia due to Staphylococcus aureus	Infection
482.49	ICD-9 Dx	Other Staphylococcus pneumonia	Infection
482.81	ICD-9 Dx	Pneumonia due to anaerobes	Infection
482.82	ICD-9 Dx	Pneumonia due to Escherichia coli (E. coli)	Infection
482.83	ICD-9 Dx	Pneumonia due to other gram-negative bacteria	Infection
482.84	ICD-9 Dx	Legionnaires' disease	Infection
482.89	ICD-9 Dx	Pneumonia due to other specified bacteria	Infection
482.9	ICD-9 Dx	Unspecified bacterial pneumonia	Infection
483.0	ICD-9 Dx	Pneumonia due to Mycoplasma pneumoniae	Infection
483.1	ICD-9 Dx	Pneumonia due to Chlamydia	Infection
483.8	ICD-9 Dx	Pneumonia due to other specified organism	Infection
484.3	ICD-9 Dx	Pneumonia in whooping cough	Infection
484.5	ICD-9 Dx	Pneumonia in anthrax	Infection
484.8	ICD-9 Dx	Pneumonia in other infectious diseases classified elsewhere	Infection
485	ICD-9 Dx	Bronchopneumonia, organism unspecified	Infection
486	ICD-9 Dx	Pneumonia, organism unspecified	Infection
491.21	ICD-9 Dx	Obstructive chronic bronchitis, with (acute) exacerbation	Infection
491.22	ICD-9 Dx	Obstructive chronic bronchitis with acute bronchitis	Infection
510.0	ICD-9 Dx	Empyema with fistula	Infection
510.9	ICD-9 Dx	Empyema without mention of fistula	Infection
511.1	ICD-9 Dx	Pleurisy with effusion, with mention of bacterial cause other than tuberculosis	Infection
513.0	ICD-9 Dx	Abscess of lung	Infection
513.1	ICD-9 Dx	Abscess of mediastinum	Infection
519.01	ICD-9 Dx	Infection of tracheostomy	Infection
522.5	ICD-9 Dx	Periapical abscess without sinus	Infection
522.7	ICD-9 Dx	Periapical abscess with sinus	Infection
523.30	ICD-9 Dx	Aggressive periodontitis, unspecified	Infection
523.31	ICD-9 Dx	Aggressive periodontitis, localized	Infection
523.32	ICD-9 Dx	Aggressive periodontitis, generalized	Infection
523.33	ICD-9 Dx	Acute periodontitis	Infection
523.5	ICD-9 Dx	Periodontosis	Infection
526.4	ICD-9 Dx	Inflammatory conditions of jaw	Infection
527.3	ICD-9 Dx	Abscess of salivary gland	Infection
528.3	ICD-9 Dx	Cellulitis and abscess of oral soft tissues	Infection
530.86	ICD-9 Dx	Infection of esophagostomy	Infection
536.41	ICD-9 Dx	Infection of gastrostomy	Infection
540.0	ICD-9 Dx	Acute appendicitis with generalized peritonitis	Infection
540.1	ICD-9 Dx	Acute appendicitis with peritoneal abscess	Infection
540.9	ICD-9 Dx	Acute appendicitis without mention of peritonitis	Infection
541	ICD-9 Dx	Appendicitis, unqualified	Infection
542	ICD-9 Dx	Other appendicitis	Infection
562.01	ICD-9 Dx	Diverticulitis of small intestine (without mention of hemorrhage)	Infection
562.11	ICD-9 Dx	Diverticulitis of colon (without mention of hemorrhage)	Infection
566	ICD-9 Dx	Abscess of anal and rectal regions	Infection
567.0	ICD-9 Dx	Peritonitis in infectious diseases classified elsewhere	Infection
567.22	ICD-9 Dx	Peritoneal abscess	Infection
567.23	ICD-9 Dx	Spontaneous bacterial peritonitis	Infection
567.31	ICD-9 Dx	Psoas muscle abscess	Infection
567.38	ICD-9 Dx	Other retroperitoneal abscess	Infection
567.39	ICD-9 Dx	Other retroperitoneal infections	Infection
569.5	ICD-9 Dx	Abscess of intestine	Infection
569.61	ICD-9 Dx	Infection of colostomy or enterostomy	Infection
569.71	ICD-9 Dx	Pouchitis	Infection
572.0	ICD-9 Dx	Abscess of liver	Infection
572.1	ICD-9 Dx	Portal pyemia	Infection
574.00	ICD-9 Dx	Calculus of gallbladder with acute cholecystitis, without mention of obstruction	Infection
574.01	ICD-9 Dx	Calculus of gallbladder with acute cholecystitis and obstruction	Infection
574.10	ICD-9 Dx	Calculus of gallbladder with other cholecystitis, without mention of obstruction	Infection
574.11	ICD-9 Dx	Calculus of gallbladder with other cholecystitis and obstruction	Infection
574.30	ICD-9 Dx	Calculus of bile duct with acute cholecystitis without mention of obstruction	Infection
574.31	ICD-9 Dx	Calculus of bile duct with acute cholecystitis and obstruction	Infection
574.40	ICD-9 Dx	Calculus of bile duct with other cholecystitis, without mention of obstruction	Infection
574.41	ICD-9 Dx	Calculus of bile duct with other cholecystitis and obstruction	Infection
574.60	ICD-9 Dx	Calculus of gallbladder and bile duct with acute cholecystitis, without mention of obstruction	Infection
574.61	ICD-9 Dx	Calculus of gallbladder and bile duct with acute cholecystitis, with obstruction	Infection
574.70	ICD-9 Dx	Calculus of gallbladder and bile duct with other cholecystitis, without mention of obstruction	Infection
574.71	ICD-9 Dx	Calculus of gallbladder and bile duct with other cholecystitis, with obstruction	Infection
575.0	ICD-9 Dx	Acute cholecystitis	Infection
575.10	ICD-9 Dx	Cholecystitis, unspecified	Infection
575.12	ICD-9 Dx	Acute and chronic cholecystitis	Infection
576.1	ICD-9 Dx	Cholangitis	Infection
590.10	ICD-9 Dx	Acute pyelonephritis without lesion of renal medullary necrosis	Infection
590.11	ICD-9 Dx	Acute pyelonephritis with lesion of renal medullary necrosis	Infection
590.2	ICD-9 Dx	Renal and perinephric abscess	Infection
590.80	ICD-9 Dx	Unspecified pyelonephritis	Infection
590.81	ICD-9 Dx	Pyelitis or pyelonephritis in diseases classified elsewhere	Infection
590.9	ICD-9 Dx	Unspecified infection of kidney	Infection
595.0	ICD-9 Dx	Acute cystitis	Infection
596.81	ICD-9 Dx	Infection of cystostomy	Infection
597	ICD-9 Dx	Urethritis, not sexually transmitted, and urethral syndrome	Infection
597.0	ICD-9 Dx	Urethral abscess	Infection
597.80	ICD-9 Dx	Unspecified urethritis	Infection
599.0	ICD-9 Dx	Urinary tract infection, site not specified	Infection
601.0	ICD-9 Dx	Acute prostatitis	Infection
601.2	ICD-9 Dx	Abscess of prostate	Infection
601.3	ICD-9 Dx	Prostatocystitis	Infection
601.4	ICD-9 Dx	Prostatitis in diseases classified elsewhere	Infection
603.1	ICD-9 Dx	Infected hydrocele	Infection
604.0	ICD-9 Dx	Orchitis, epididymitis, and epididymo-orchitis, with abscess	Infection
604.90	ICD-9 Dx	Unspecified orchitis and epididymitis	Infection
604.91	ICD-9 Dx	Orchitis and epididymitis in disease classified elsewhere	Infection
604.99	ICD-9 Dx	Other orchitis, epididymitis, and epididymo-orchitis, without mention of abscess	Infection
604.xx	ICD-9 Dx	Orchitis and epididymitis	Infection
614.0	ICD-9 Dx	Acute salpingitis and oophoritis	Infection
614.3	ICD-9 Dx	Acute parametritis and pelvic cellulitis	Infection
614.5	ICD-9 Dx	Acute or unspecified pelvic peritonitis, female	Infection
616.0	ICD-9 Dx	Cervicitis and endocervicitis	Infection
616.10	ICD-9 Dx	Unspecified vaginitis and vulvovaginitis	Infection
616.11	ICD-9 Dx	Vaginitis and vulvovaginitis in diseases classified elsewhere	Infection
616.1x	ICD-9 Dx	Vaginitis and vulvovaginitis	Infection
616.3	ICD-9 Dx	Abscess of Bartholin's gland	Infection
616.4	ICD-9 Dx	Other abscess of vulva	Infection
680.x	ICD-9 Dx	Carbuncle and furuncle	Infection
681.00	ICD-9 Dx	Unspecified cellulitis and abscess of finger	Infection
681.10	ICD-9 Dx	Unspecified cellulitis and abscess of toe	Infection
681.9	ICD-9 Dx	Cellulitis and abscess of unspecified digit	Infection
681.xx	ICD-9 Dx	Cellulitis and abscess of finger and toe	Infection
682.0	ICD-9 Dx	Cellulitis and abscess of face	Infection
682.1	ICD-9 Dx	Cellulitis and abscess of neck	Infection
682.2	ICD-9 Dx	Cellulitis and abscess of trunk	Infection
682.3	ICD-9 Dx	Cellulitis and abscess of upper arm and forearm	Infection
682.4	ICD-9 Dx	Cellulitis and abscess of hand, except fingers and thumb	Infection
682.5	ICD-9 Dx	Cellulitis and abscess of buttock	Infection
682.6	ICD-9 Dx	Cellulitis and abscess of leg, except foot	Infection
682.7	ICD-9 Dx	Cellulitis and abscess of foot, except toes	Infection
682.8	ICD-9 Dx	Cellulitis and abscess of other specified site	Infection
682.9	ICD-9 Dx	Cellulitis and abscess of unspecified site	Infection
682.x	ICD-9 Dx	Other cellulitis and abscess	Infection
683	ICD-9 Dx	Acute lymphadenitis	Infection
684	ICD-9 Dx	Impetigo	Infection
685.0	ICD-9 Dx	Pilonidal cyst with abscess	Infection
686.00	ICD-9 Dx	Unspecified pyoderma	Infection
686.09	ICD-9 Dx	Other pyoderma	Infection
686.0x	ICD-9 Dx	Pyoderma	Infection
686.1	ICD-9 Dx	Pyogenic granuloma of skin and subcutaneous tissue	Infection
686.8	ICD-9 Dx	Other specified local infections of skin and subcutaneous tissue	Infection
686.9	ICD-9 Dx	Unspecified local infection of skin and subcutaneous tissue	Infection
711.00	ICD-9 Dx	Pyogenic arthritis, site unspecified	Infection
711.01	ICD-9 Dx	Pyogenic arthritis, shoulder region	Infection
711.02	ICD-9 Dx	Pyogenic arthritis, upper arm	Infection
711.03	ICD-9 Dx	Pyogenic arthritis, forearm	Infection
711.04	ICD-9 Dx	Pyogenic arthritis, hand	Infection
711.05	ICD-9 Dx	Pyogenic arthritis, pelvic region and thigh	Infection
711.06	ICD-9 Dx	Pyogenic arthritis, lower leg	Infection
711.07	ICD-9 Dx	Pyogenic arthritis, ankle and foot	Infection
711.08	ICD-9 Dx	Pyogenic arthritis, other specified sites	Infection
711.09	ICD-9 Dx	Pyogenic arthritis, multiple sites	Infection
711.40	ICD-9 Dx	Arthropathy associated with other bacterial diseases, site unspecified	Infection
711.41	ICD-9 Dx	Arthropathy associated with other bacterial diseases, shoulder region	Infection
711.42	ICD-9 Dx	Arthropathy associated with other bacterial diseases, upper arm	Infection
711.43	ICD-9 Dx	Arthropathy associated with other bacterial diseases, forearm	Infection
711.44	ICD-9 Dx	Arthropathy, associated with other bacterial diseases, hand	Infection
711.45	ICD-9 Dx	Arthropathy associated with other bacterial diseases, pelvic region and thigh	Infection
711.46	ICD-9 Dx	Arthropathy associated with other bacterial diseases, lower leg	Infection
711.47	ICD-9 Dx	Arthropathy associated with other bacterial disease, ankle and foot	Infection
711.48	ICD-9 Dx	Arthropathy associated with other bacterial diseases, other specific sites	Infection
711.49	ICD-9 Dx	Arthropathy associated with other bacterial diseases, multiple sites	Infection
711.xx	ICD-9 Dx	Arthropathy associated with infections	Infection
728.0	ICD-9 Dx	Infective myositis	Infection
728.86	ICD-9 Dx	Necrotizing fasciitis	Infection
730.80	ICD-9 Dx	Other infections involving bone in diseases classified elsewhere, site unspecified	Infection
730.81	ICD-9 Dx	Other infections involving bone diseases classified elsewhere, shoulder region	Infection
730.82	ICD-9 Dx	Other infections involving bone diseases classified elsewhere, upper arm	Infection
730.83	ICD-9 Dx	Other infections involving bone in diseases classified elsewhere, forearm	Infection
730.84	ICD-9 Dx	Other infections involving diseases classified elsewhere, hand bone	Infection
730.85	ICD-9 Dx	Other infections involving bone diseases classified elsewhere, pelvic region and thigh	Infection
730.86	ICD-9 Dx	Other infections involving bone diseases classified elsewhere, lower leg	Infection
730.87	ICD-9 Dx	Other infections involving bone diseases classified elsewhere, ankle and foot	Infection
730.88	ICD-9 Dx	Other infections involving bone diseases classified elsewhere, other specified sites	Infection
730.89	ICD-9 Dx	Other infections involving bone diseases classified elsewhere, multiple sites	Infection
730.90	ICD-9 Dx	Unspecified infection of bone, site unspecified	Infection
730.91	ICD-9 Dx	Unspecified infection of bone, shoulder region	Infection
730.92	ICD-9 Dx	Unspecified infection of bone, upper arm	Infection
730.93	ICD-9 Dx	Unspecified infection of bone, forearm	Infection
730.94	ICD-9 Dx	Unspecified infection of bone, hand	Infection
730.95	ICD-9 Dx	Unspecified infection of bone, pelvic region and thigh	Infection
730.96	ICD-9 Dx	Unspecified infection of bone, lower leg	Infection
730.97	ICD-9 Dx	Unspecified infection of bone, ankle and foot	Infection
730.98	ICD-9 Dx	Unspecified infection of bone of other specified site	Infection
730.99	ICD-9 Dx	Unspecified infection of bone in multiple sites	Infection
785.52	ICD-9 Dx	Septic shock	Infection
790.7	ICD-9 Dx	Bacteremia	Infection
910.1	ICD-9 Dx	Face, neck, and scalp except eye, abrasion or friction burn, infected	Infection
910.3	ICD-9 Dx	Face, neck, and scalp except eye, blister, infected	Infection
910.5	ICD-9 Dx	Face, neck, and scalp except eye, insect bite, nonvenomous, infected	Infection
910.6	ICD-9 Dx	Face, neck, and scalp, except eye, superficial foreign body (splinter), without major open wound or mention of infection	Infection
910.7	ICD-9 Dx	Face, neck, and scalp except eye, superficial foreign body (splinter), without major open wound, infected	Infection
910.9	ICD-9 Dx	Other and unspecified superficial injury of face, neck, and scalp, infected	Infection
911.1	ICD-9 Dx	Trunk abrasion or friction burn, infected	Infection
911.3	ICD-9 Dx	Trunk blister, infected	Infection
911.5	ICD-9 Dx	Trunk, insect bite, nonvenomous, infected	Infection
911.7	ICD-9 Dx	Trunk, superficial foreign body (splinter), without major open wound, infected	Infection
911.9	ICD-9 Dx	Other and unspecified superficial injury of trunk, infected	Infection
912.1	ICD-9 Dx	Shoulder and upper arm, abrasion or friction burn, infected	Infection
912.3	ICD-9 Dx	Shoulder and upper arm, blister, infected	Infection
912.5	ICD-9 Dx	Shoulder and upper arm, insect bite, nonvenomous, infected	Infection
912.7	ICD-9 Dx	Shoulder and upper arm, superficial foreign body (splinter), without major open wound, infected	Infection
912.9	ICD-9 Dx	Other and unspecified superficial injury of shoulder and upper arm, infected	Infection
913.1	ICD-9 Dx	Elbow, forearm, and wrist, abrasion or friction burn, infected	Infection
913.3	ICD-9 Dx	Elbow, forearm, and wrist, blister infected	Infection
913.5	ICD-9 Dx	Elbow, forearm, and wrist, insect bite, nonvenomous, infected	Infection
913.7	ICD-9 Dx	Elbow, forearm, and wrist, superficial foreign body (splinter), without major open wound, infected	Infection
913.9	ICD-9 Dx	Other and unspecified superficial injury of elbow, forearm, and wrist, infected	Infection
914.1	ICD-9 Dx	Hand(s) except finger(s) alone, abrasion or friction burn, infected	Infection
914.3	ICD-9 Dx	Hand(s) except finger(s) alone, blister, infected	Infection
914.5	ICD-9 Dx	Hand(s) except finger(s) alone, insect bite, nonvenomous, infected	Infection
914.7	ICD-9 Dx	Hand(s) except finger(s) alone, superficial foreign body (splinter) without major open wound, infected	Infection
914.9	ICD-9 Dx	Other and unspecified superficial injury of hand(s) except finger(s) alone, infected	Infection
915.1	ICD-9 Dx	Finger, abrasion or friction burn, infected	Infection
915.3	ICD-9 Dx	Finger, blister, infected	Infection
915.5	ICD-9 Dx	Finger, insect bite, nonvenomous, infected	Infection
915.7	ICD-9 Dx	Finger, superficial foreign body (splinter), without major open wound, infected	Infection
915.9	ICD-9 Dx	Other and unspecified superficial injury of finger, infected	Infection
916.1	ICD-9 Dx	Hip, thigh, leg, and ankle, abrasion or friction burn, infected	Infection
916.3	ICD-9 Dx	Hip, thigh, leg, and ankle, blister, infected	Infection
916.5	ICD-9 Dx	Hip, thigh, leg, and ankle, insect bite, nonvenomous, infected	Infection
916.7	ICD-9 Dx	Hip, thigh, leg, and ankle, superficial foreign body (splinter), without major open wound, infected	Infection
916.9	ICD-9 Dx	Other and unspecified superficial injury of hip, thigh, leg, and ankle, infected	Infection
917.1	ICD-9 Dx	Foot and toe(s), abrasion or friction burn, infected	Infection
917.3	ICD-9 Dx	Foot and toe(s), blister, infected	Infection
917.5	ICD-9 Dx	Foot and toe(s), insect bite, nonvenomous, infected	Infection
917.7	ICD-9 Dx	Foot and toe(s), superficial foreign body (splinter), without major open wound, infected	Infection
917.9	ICD-9 Dx	Other and unspecified superficial injury of foot and toes, infected	Infection
919.1	ICD-9 Dx	Other, multiple, and unspecified sites, abrasion or friction burn, infected	Infection
919.3	ICD-9 Dx	Other, multiple, and unspecified sites, blister, infected	Infection
919.5	ICD-9 Dx	Other, multiple, and unspecified sites, insect bite, nonvenomous, infected	Infection
919.7	ICD-9 Dx	Other, multiple, and unspecified sites, superficial foreign body (splinter), without major open wound, infected	Infection
919.9	ICD-9 Dx	Other and unspecified superficial injury of other, multiple, and unspecified sites, infected	Infection
958.3	ICD-9 Dx	Posttraumatic wound infection not elsewhere classified	Infection
995.91	ICD-9 Dx	Sepsis	Infection
995.92	ICD-9 Dx	Severe sepsis	Infection
999.34	ICD-9 Dx	Acute infection following transfusion, infusion, or injection of blood and blood products	Infection
V09.0	ICD-9 Dx	Infection with microorganisms resistant to penicillins	Infection
V09.1	ICD-9 Dx	Infection with microorganisms resistant to cephalosporins and other B-lactam antibiotics	Infection
V09.2	ICD-9 Dx	Infection with microorganisms resistant to macrolides	Infection
V09.3	ICD-9 Dx	Infection with microorganisms resistant to tetracyclines	Infection
V09.4	ICD-9 Dx	Infection with microorganisms resistant to aminoglycosides	Infection
V09.50	ICD-9 Dx	Infection with microorganisms resistant to quinolones and fluoroquinolones without mention of resistance to multiple quinolones and fluoroquinolones	Infection
V09.51	ICD-9 Dx	Infection with microorganisms resistant to quinolones and fluoroquinolones with resistance to multiple quinolones and fluoroquinolones	Infection
V09.6	ICD-9 Dx	Infection with microorganisms resistant to sulfonamides	Infection
V09.70	ICD-9 Dx	Infection with microorganisms resistant to other specified antimycobacterial agents without mention of resistance to multiple antimycobacterial agents	Infection
V09.71	ICD-9 Dx	Infection with microorganisms resistant to other specified antimycobacterial agents with resistance to multiple antimycobacterial agents	Infection
V09.80	ICD-9 Dx	Infection with microorganisms resistant to other specified drugs without mention of resistance to multiple drugs	Infection
V09.81	ICD-9 Dx	Infection with microorganisms resistant to other specified drugs with resistance to multiple drugs	Infection
V09.90	ICD-9 Dx	Infection with unspecified drug-resistant microorganisms, without mention of multiple drug resistance	Infection
V09.91	ICD-9 Dx	Infection with unspecified drug-resistant microorganisms, with multiple drug resistance	Infection
A000	ICD-10 Dx	Cholera due to Vibrio cholerae 01, biovar cholerae	Infection
A001	ICD-10 Dx	Cholera due to Vibrio cholerae 01, biovar eltor	Infection
A009	ICD-10 Dx	Cholera, unspecified	Infection
A0100	ICD-10 Dx	Typhoid fever, unspecified	Infection
A0101	ICD-10 Dx	Typhoid meningitis	Infection
A0102	ICD-10 Dx	Typhoid fever with heart involvement	Infection
A0103	ICD-10 Dx	Typhoid pneumonia	Infection
A0104	ICD-10 Dx	Typhoid arthritis	Infection
A0105	ICD-10 Dx	Typhoid osteomyelitis	Infection
A0109	ICD-10 Dx	Typhoid fever with other complications	Infection
A011	ICD-10 Dx	Paratyphoid fever A	Infection
A012	ICD-10 Dx	Paratyphoid fever B	Infection
A013	ICD-10 Dx	Paratyphoid fever C	Infection
A014	ICD-10 Dx	Paratyphoid fever, unspecified	Infection
A020	ICD-10 Dx	Salmonella enteritis	Infection
A021	ICD-10 Dx	Salmonella sepsis	Infection
A0220	ICD-10 Dx	Localized salmonella infection, unspecified	Infection
A0221	ICD-10 Dx	Salmonella meningitis	Infection
A0222	ICD-10 Dx	Salmonella pneumonia	Infection
A0223	ICD-10 Dx	Salmonella arthritis	Infection
A0224	ICD-10 Dx	Salmonella osteomyelitis	Infection
A0225	ICD-10 Dx	Salmonella pyelonephritis	Infection
A0229	ICD-10 Dx	Salmonella with other localized infection	Infection
A028	ICD-10 Dx	Other specified salmonella infections	Infection
A029	ICD-10 Dx	Salmonella infection, unspecified	Infection
A030	ICD-10 Dx	Shigellosis due to Shigella dysenteriae	Infection
A031	ICD-10 Dx	Shigellosis due to Shigella flexneri	Infection
A032	ICD-10 Dx	Shigellosis due to Shigella boydii	Infection
A033	ICD-10 Dx	Shigellosis due to Shigella sonnei	Infection
A038	ICD-10 Dx	Other shigellosis	Infection
A039	ICD-10 Dx	Shigellosis, unspecified	Infection
A040	ICD-10 Dx	Enteropathogenic Escherichia coli infection	Infection
A041	ICD-10 Dx	Enterotoxigenic Escherichia coli infection	Infection
A042	ICD-10 Dx	Enteroinvasive Escherichia coli infection	Infection
A043	ICD-10 Dx	Enterohemorrhagic Escherichia coli infection	Infection
A044	ICD-10 Dx	Other intestinal Escherichia coli infections	Infection
A045	ICD-10 Dx	Campylobacter enteritis	Infection
A046	ICD-10 Dx	Enteritis due to Yersinia enterocolitica	Infection
A047	ICD-10 Dx	Enterocolitis due to Clostridium difficile	Infection
A048	ICD-10 Dx	Other specified bacterial intestinal infections	Infection
A049	ICD-10 Dx	Bacterial intestinal infection, unspecified	Infection
A088	ICD-10 Dx	Other specified intestinal infections	Infection
A09	ICD-10 Dx	Infectious gastroenteritis and colitis, unspecified	Infection
A150	ICD-10 Dx	Tuberculosis of lung	Infection
A154	ICD-10 Dx	Tuberculosis of intrathoracic lymph nodes	Infection
A155	ICD-10 Dx	Tuberculosis of larynx, trachea and bronchus	Infection
A156	ICD-10 Dx	Tuberculous pleurisy	Infection
A157	ICD-10 Dx	Primary respiratory tuberculosis	Infection
A158	ICD-10 Dx	Other respiratory tuberculosis	Infection
A159	ICD-10 Dx	Respiratory tuberculosis unspecified	Infection
A170	ICD-10 Dx	Tuberculous meningitis	Infection
A171	ICD-10 Dx	Meningeal tuberculoma	Infection
A1781	ICD-10 Dx	Tuberculoma of brain and spinal cord	Infection
A1782	ICD-10 Dx	Tuberculous meningoencephalitis	Infection
A1783	ICD-10 Dx	Tuberculous neuritis	Infection
A1789	ICD-10 Dx	Other tuberculosis of nervous system	Infection
A179	ICD-10 Dx	Tuberculosis of nervous system, unspecified	Infection
A1801	ICD-10 Dx	Tuberculosis of spine	Infection
A1802	ICD-10 Dx	Tuberculous arthritis of other joints	Infection
A1803	ICD-10 Dx	Tuberculosis of other bones	Infection
A1809	ICD-10 Dx	Other musculoskeletal tuberculosis	Infection
A1810	ICD-10 Dx	Tuberculosis of genitourinary system, unspecified	Infection
A1811	ICD-10 Dx	Tuberculosis of kidney and ureter	Infection
A1812	ICD-10 Dx	Tuberculosis of bladder	Infection
A1813	ICD-10 Dx	Tuberculosis of other urinary organs	Infection
A1814	ICD-10 Dx	Tuberculosis of prostate	Infection
A1815	ICD-10 Dx	Tuberculosis of other male genital organs	Infection
A1816	ICD-10 Dx	Tuberculosis of cervix	Infection
A1817	ICD-10 Dx	Tuberculous female pelvic inflammatory disease	Infection
A1818	ICD-10 Dx	Tuberculosis of other female genital organs	Infection
A182	ICD-10 Dx	Tuberculous peripheral lymphadenopathy	Infection
A1831	ICD-10 Dx	Tuberculous peritonitis	Infection
A1832	ICD-10 Dx	Tuberculous enteritis	Infection
A1839	ICD-10 Dx	Retroperitoneal tuberculosis	Infection
A184	ICD-10 Dx	Tuberculosis of skin and subcutaneous tissue	Infection
A1850	ICD-10 Dx	Tuberculosis of eye, unspecified	Infection
A1851	ICD-10 Dx	Tuberculous episcleritis	Infection
A1852	ICD-10 Dx	Tuberculous keratitis	Infection
A1853	ICD-10 Dx	Tuberculous chorioretinitis	Infection
A1854	ICD-10 Dx	Tuberculous iridocyclitis	Infection
A1859	ICD-10 Dx	Other tuberculosis of eye	Infection
A186	ICD-10 Dx	Tuberculosis of (inner) (middle) ear	Infection
A187	ICD-10 Dx	Tuberculosis of adrenal glands	Infection
A1881	ICD-10 Dx	Tuberculosis of thyroid gland	Infection
A1882	ICD-10 Dx	Tuberculosis of other endocrine glands	Infection
A1883	ICD-10 Dx	Tuberculosis of digestive tract organs, not elsewhere classified	Infection
A1884	ICD-10 Dx	Tuberculosis of heart	Infection
A1885	ICD-10 Dx	Tuberculosis of spleen	Infection
A1889	ICD-10 Dx	Tuberculosis of other sites	Infection
A190	ICD-10 Dx	Acute miliary tuberculosis of a single specified site	Infection
A191	ICD-10 Dx	Acute miliary tuberculosis of multiple sites	Infection
A192	ICD-10 Dx	Acute miliary tuberculosis, unspecified	Infection
A198	ICD-10 Dx	Other miliary tuberculosis	Infection
A199	ICD-10 Dx	Miliary tuberculosis, unspecified	Infection
A200	ICD-10 Dx	Bubonic plague	Infection
A201	ICD-10 Dx	Cellulocutaneous plague	Infection
A202	ICD-10 Dx	Pneumonic plague	Infection
A203	ICD-10 Dx	Plague meningitis	Infection
A207	ICD-10 Dx	Septicemic plague	Infection
A208	ICD-10 Dx	Other forms of plague	Infection
A209	ICD-10 Dx	Plague, unspecified	Infection
A210	ICD-10 Dx	Ulceroglandular tularemia	Infection
A211	ICD-10 Dx	Oculoglandular tularemia	Infection
A212	ICD-10 Dx	Pulmonary tularemia	Infection
A213	ICD-10 Dx	Gastrointestinal tularemia	Infection
A217	ICD-10 Dx	Generalized tularemia	Infection
A218	ICD-10 Dx	Other forms of tularemia	Infection
A219	ICD-10 Dx	Tularemia, unspecified	Infection
A220	ICD-10 Dx	Cutaneous anthrax	Infection
A221	ICD-10 Dx	Pulmonary anthrax	Infection
A222	ICD-10 Dx	Gastrointestinal anthrax	Infection
A227	ICD-10 Dx	Anthrax sepsis	Infection
A228	ICD-10 Dx	Other forms of anthrax	Infection
A229	ICD-10 Dx	Anthrax, unspecified	Infection
A230	ICD-10 Dx	Brucellosis due to Brucella melitensis	Infection
A231	ICD-10 Dx	Brucellosis due to Brucella abortus	Infection
A232	ICD-10 Dx	Brucellosis due to Brucella suis	Infection
A233	ICD-10 Dx	Brucellosis due to Brucella canis	Infection
A238	ICD-10 Dx	Other brucellosis	Infection
A239	ICD-10 Dx	Brucellosis, unspecified	Infection
A240	ICD-10 Dx	Glanders	Infection
A241	ICD-10 Dx	Acute and fulminating melioidosis	Infection
A243	ICD-10 Dx	Other melioidosis	Infection
A249	ICD-10 Dx	Melioidosis, unspecified	Infection
A250	ICD-10 Dx	Spirillosis	Infection
A251	ICD-10 Dx	Streptobacillosis	Infection
A259	ICD-10 Dx	Rat-bite fever, unspecified	Infection
A260	ICD-10 Dx	Cutaneous erysipeloid	Infection
A267	ICD-10 Dx	Erysipelothrix sepsis	Infection
A268	ICD-10 Dx	Other forms of erysipeloid	Infection
A269	ICD-10 Dx	Erysipeloid, unspecified	Infection
A270	ICD-10 Dx	Leptospirosis icterohemorrhagica	Infection
A2781	ICD-10 Dx	Aseptic meningitis in leptospirosis	Infection
A2789	ICD-10 Dx	Other forms of leptospirosis	Infection
A279	ICD-10 Dx	Leptospirosis, unspecified	Infection
A280	ICD-10 Dx	Pasteurellosis	Infection
A281	ICD-10 Dx	Cat-scratch disease	Infection
A282	ICD-10 Dx	Extraintestinal yersiniosis	Infection
A288	ICD-10 Dx	Other specified zoonotic bacterial diseases, not elsewhere classified	Infection
A289	ICD-10 Dx	Zoonotic bacterial disease, unspecified	Infection
A300	ICD-10 Dx	Indeterminate leprosy	Infection
A301	ICD-10 Dx	Tuberculoid leprosy	Infection
A302	ICD-10 Dx	Borderline tuberculoid leprosy	Infection
A303	ICD-10 Dx	Borderline leprosy	Infection
A304	ICD-10 Dx	Borderline lepromatous leprosy	Infection
A305	ICD-10 Dx	Lepromatous leprosy	Infection
A308	ICD-10 Dx	Other forms of leprosy	Infection
A309	ICD-10 Dx	Leprosy, unspecified	Infection
A310	ICD-10 Dx	Pulmonary mycobacterial infection	Infection
A311	ICD-10 Dx	Cutaneous mycobacterial infection	Infection
A312	ICD-10 Dx	Disseminated mycobacterium avium-intracellulare complex (DMAC)	Infection
A318	ICD-10 Dx	Other mycobacterial infections	Infection
A319	ICD-10 Dx	Mycobacterial infection, unspecified	Infection
A320	ICD-10 Dx	Cutaneous listeriosis	Infection
A3211	ICD-10 Dx	Listerial meningitis	Infection
A3212	ICD-10 Dx	Listerial meningoencephalitis	Infection
A327	ICD-10 Dx	Listerial sepsis	Infection
A3281	ICD-10 Dx	Oculoglandular listeriosis	Infection
A3282	ICD-10 Dx	Listerial endocarditis	Infection
A3289	ICD-10 Dx	Other forms of listeriosis	Infection
A329	ICD-10 Dx	Listeriosis, unspecified	Infection
A35	ICD-10 Dx	Other tetanus	Infection
A360	ICD-10 Dx	Pharyngeal diphtheria	Infection
A361	ICD-10 Dx	Nasopharyngeal diphtheria	Infection
A362	ICD-10 Dx	Laryngeal diphtheria	Infection
A363	ICD-10 Dx	Cutaneous diphtheria	Infection
A3681	ICD-10 Dx	Diphtheritic cardiomyopathy	Infection
A3682	ICD-10 Dx	Diphtheritic radiculomyelitis	Infection
A3683	ICD-10 Dx	Diphtheritic polyneuritis	Infection
A3684	ICD-10 Dx	Diphtheritic tubulo-interstitial nephropathy	Infection
A3685	ICD-10 Dx	Diphtheritic cystitis	Infection
A3686	ICD-10 Dx	Diphtheritic conjunctivitis	Infection
A3689	ICD-10 Dx	Other diphtheritic complications	Infection
A369	ICD-10 Dx	Diphtheria, unspecified	Infection
A3700	ICD-10 Dx	Whooping cough due to Bordetella pertussis without pneumonia	Infection
A3701	ICD-10 Dx	Whooping cough due to Bordetella pertussis with pneumonia	Infection
A3710	ICD-10 Dx	Whooping cough due to Bordetella parapertussis without pneumonia	Infection
A3711	ICD-10 Dx	Whooping cough due to Bordetella parapertussis with pneumonia	Infection
A3780	ICD-10 Dx	Whooping cough due to other Bordetella species without pneumonia	Infection
A3781	ICD-10 Dx	Whooping cough due to other Bordetella species with pneumonia	Infection
A3790	ICD-10 Dx	Whooping cough, unspecified species without pneumonia	Infection
A3791	ICD-10 Dx	Whooping cough, unspecified species with pneumonia	Infection
A380	ICD-10 Dx	Scarlet fever with otitis media	Infection
A381	ICD-10 Dx	Scarlet fever with myocarditis	Infection
A388	ICD-10 Dx	Scarlet fever with other complications	Infection
A389	ICD-10 Dx	Scarlet fever, uncomplicated	Infection
A390	ICD-10 Dx	Meningococcal meningitis	Infection
A391	ICD-10 Dx	Waterhouse-Friderichsen syndrome	Infection
A392	ICD-10 Dx	Acute meningococcemia	Infection
A394	ICD-10 Dx	Meningococcemia, unspecified	Infection
A3950	ICD-10 Dx	Meningococcal carditis, unspecified	Infection
A3951	ICD-10 Dx	Meningococcal endocarditis	Infection
A3952	ICD-10 Dx	Meningococcal myocarditis	Infection
A3953	ICD-10 Dx	Meningococcal pericarditis	Infection
A3981	ICD-10 Dx	Meningococcal encephalitis	Infection
A3982	ICD-10 Dx	Meningococcal retrobulbar neuritis	Infection
A3983	ICD-10 Dx	Meningococcal arthritis	Infection
A3989	ICD-10 Dx	Other meningococcal infections	Infection
A399	ICD-10 Dx	Meningococcal infection, unspecified	Infection
A400	ICD-10 Dx	Sepsis due to streptococcus, group A	Infection
A401	ICD-10 Dx	Sepsis due to streptococcus, group B	Infection
A403	ICD-10 Dx	Sepsis due to Streptococcus pneumoniae	Infection
A408	ICD-10 Dx	Other streptococcal sepsis	Infection
A409	ICD-10 Dx	Streptococcal sepsis, unspecified	Infection
A4101	ICD-10 Dx	Sepsis due to Methicillin susceptible Staphylococcus aureus	Infection
A4102	ICD-10 Dx	Sepsis due to Methicillin resistant Staphylococcus aureus	Infection
A411	ICD-10 Dx	Sepsis due to other specified staphylococcus	Infection
A412	ICD-10 Dx	Sepsis due to unspecified staphylococcus	Infection
A413	ICD-10 Dx	Sepsis due to Hemophilus influenzae	Infection
A414	ICD-10 Dx	Sepsis due to anaerobes	Infection
A4150	ICD-10 Dx	Gram-negative sepsis, unspecified	Infection
A4151	ICD-10 Dx	Sepsis due to Escherichia coli [E. coli]	Infection
A4152	ICD-10 Dx	Sepsis due to Pseudomonas	Infection
A4153	ICD-10 Dx	Sepsis due to Serratia	Infection
A4159	ICD-10 Dx	Other Gram-negative sepsis	Infection
A4181	ICD-10 Dx	Sepsis due to Enterococcus	Infection
A4189	ICD-10 Dx	Other specified sepsis	Infection
A419	ICD-10 Dx	Sepsis, unspecified organism	Infection
A420	ICD-10 Dx	Pulmonary actinomycosis	Infection
A421	ICD-10 Dx	Abdominal actinomycosis	Infection
A422	ICD-10 Dx	Cervicofacial actinomycosis	Infection
A427	ICD-10 Dx	Actinomycotic sepsis	Infection
A4281	ICD-10 Dx	Actinomycotic meningitis	Infection
A4282	ICD-10 Dx	Actinomycotic encephalitis	Infection
A4289	ICD-10 Dx	Other forms of actinomycosis	Infection
A429	ICD-10 Dx	Actinomycosis, unspecified	Infection
A430	ICD-10 Dx	Pulmonary nocardiosis	Infection
A431	ICD-10 Dx	Cutaneous nocardiosis	Infection
A438	ICD-10 Dx	Other forms of nocardiosis	Infection
A439	ICD-10 Dx	Nocardiosis, unspecified	Infection
A440	ICD-10 Dx	Systemic bartonellosis	Infection
A441	ICD-10 Dx	Cutaneous and mucocutaneous bartonellosis	Infection
A448	ICD-10 Dx	Other forms of bartonellosis	Infection
A449	ICD-10 Dx	Bartonellosis, unspecified	Infection
A46	ICD-10 Dx	Erysipelas	Infection
A480	ICD-10 Dx	Gas gangrene	Infection
A481	ICD-10 Dx	Legionnaires' disease	Infection
A482	ICD-10 Dx	Nonpneumonic Legionnaires' disease [Pontiac fever]	Infection
A483	ICD-10 Dx	Toxic shock syndrome	Infection
A484	ICD-10 Dx	Brazilian purpuric fever	Infection
A4852	ICD-10 Dx	Wound botulism	Infection
A488	ICD-10 Dx	Other specified bacterial diseases	Infection
A4901	ICD-10 Dx	Methicillin susceptible Staphylococcus aureus infection, unspecified site	Infection
A4902	ICD-10 Dx	Methicillin resistant Staphylococcus aureus infection, unspecified site	Infection
A491	ICD-10 Dx	Streptococcal infection, unspecified site	Infection
A492	ICD-10 Dx	Hemophilus influenzae infection, unspecified site	Infection
A493	ICD-10 Dx	Mycoplasma infection, unspecified site	Infection
A498	ICD-10 Dx	Other bacterial infections of unspecified site	Infection
A499	ICD-10 Dx	Bacterial infection, unspecified	Infection
A5045	ICD-10 Dx	Juvenile general paresis	Infection
A5051	ICD-10 Dx	Clutton's joints	Infection
A510	ICD-10 Dx	Primary genital syphilis	Infection
A511	ICD-10 Dx	Primary anal syphilis	Infection
A512	ICD-10 Dx	Primary syphilis of other sites	Infection
A5131	ICD-10 Dx	Condyloma latum	Infection
A5132	ICD-10 Dx	Syphilitic alopecia	Infection
A5139	ICD-10 Dx	Other secondary syphilis of skin	Infection
A5141	ICD-10 Dx	Secondary syphilitic meningitis	Infection
A5142	ICD-10 Dx	Secondary syphilitic female pelvic disease	Infection
A5143	ICD-10 Dx	Secondary syphilitic oculopathy	Infection
A5144	ICD-10 Dx	Secondary syphilitic nephritis	Infection
A5145	ICD-10 Dx	Secondary syphilitic hepatitis	Infection
A5146	ICD-10 Dx	Secondary syphilitic osteopathy	Infection
A5149	ICD-10 Dx	Other secondary syphilitic conditions	Infection
A515	ICD-10 Dx	Early syphilis, latent	Infection
A519	ICD-10 Dx	Early syphilis, unspecified	Infection
A5200	ICD-10 Dx	Cardiovascular syphilis, unspecified	Infection
A5201	ICD-10 Dx	Syphilitic aneurysm of aorta	Infection
A5202	ICD-10 Dx	Syphilitic aortitis	Infection
A5203	ICD-10 Dx	Syphilitic endocarditis	Infection
A5204	ICD-10 Dx	Syphilitic cerebral arteritis	Infection
A5205	ICD-10 Dx	Other cerebrovascular syphilis	Infection
A5206	ICD-10 Dx	Other syphilitic heart involvement	Infection
A5209	ICD-10 Dx	Other cardiovascular syphilis	Infection
A5210	ICD-10 Dx	Symptomatic neurosyphilis, unspecified	Infection
A5211	ICD-10 Dx	Tabes dorsalis	Infection
A5212	ICD-10 Dx	Other cerebrospinal syphilis	Infection
A5213	ICD-10 Dx	Late syphilitic meningitis	Infection
A5214	ICD-10 Dx	Late syphilitic encephalitis	Infection
A5215	ICD-10 Dx	Late syphilitic neuropathy	Infection
A5216	ICD-10 Dx	Charcot's arthropathy (tabetic)	Infection
A5217	ICD-10 Dx	General paresis	Infection
A5219	ICD-10 Dx	Other symptomatic neurosyphilis	Infection
A522	ICD-10 Dx	Asymptomatic neurosyphilis	Infection
A523	ICD-10 Dx	Neurosyphilis, unspecified	Infection
A5271	ICD-10 Dx	Late syphilitic oculopathy	Infection
A5272	ICD-10 Dx	Syphilis of lung and bronchus	Infection
A5273	ICD-10 Dx	Symptomatic late syphilis of other respiratory organs	Infection
A5274	ICD-10 Dx	Syphilis of liver and other viscera	Infection
[truncated: 735 more rows]
